# Supplementary material for: In vivo interaction screening reveals liver-derived constraints to metastasis
Source: Nature. 2024 Jul 24;632(8024):411–8. doi: 10.1038/s41586-024-07715-3 (PMC11306111; doi:10.1038/s41586-024-07715-3)
Supplement: Supplementary file 4 — Indel analysis AKPSSema4KO organoids. [file 41586_2024_7715_MOESM4_ESM.xlsx]

## Sheet: Sheet1
Sema4a	WT		AGCCAAGGGAACCACAGTGAATGTCTTCTCTGGCTGTCTTCAGGCAGGTTGGCGGGACCAGGAGCTCAGCAGTCTGTGCCTTCTCTCTCACGGACATTGAGCGAGTCTTTAAAGGGAAGTACAAGGAGCTGAACAAGGAGACCTCCCG	PREPQMSSLAVFRQVGGTRSSAVCAFSLTDIERVFKGKYKELNKETSR
	Sema4KO clone 3	23% of reads	AGCCAAGGGAACCACAGTGAATGTCTTCTCTGGCTGTCTTCAGGCAGGTTGGCGGGACCAGGAGCTCAGCAGTCTTTAAAGGGAAGTACAAGGAGCTGAACAAGGAGACCTCCCGCTGGACCACTTACCGGGGCTCAGAGGTCAGCCCGAG	PREPQMSSLAVFRQVGGTRSSAVFKGKYKELNKETSRWTTYRGSEVSPX
		77% of reads	AGCCAAGGGAACCACAGTGAATGTCTTCTCTGGCTGTCTTCAGGCAGGTTGGCGGGACCAGGAGCTCAGCAGTCTGTGCCTTCTCTCTGAGCTGAACAAGGAGACCTCCCGCTGGACCACTTACCGGGGCTCAGAGGTCAGCCCGAGGCCA	PREPQMSSLAVFRQVGGTRSSAVCAFSLSTRRPPAGPLTGAQRSARGX
Sema4c	WT		TTCCTCTGTTCCCTGGTATGGTGGGAGCAAGTAGGCACCCAACCTGACTTCCAAGGTCCTTCTTTAACAGGGGCGATATGGACCTGTCTGCAGTTTGTGAGTACCAGTTGGAACAGATCCAGCAAGTGTTTGAGGGTCCCTACAAGGAGTA	PLFPGMVGASRHPTLPRSFFNRGDMDLSAVCEYQLEQIQQVFEGPYKEX
	Sema4KO clone 3	37% of reads	TTCCTCTGTTCCCTGGTATGGTGGGAGCAAGTAGGCACCCAACCTGACTTCCAAGGTCCTTCTTTGTGAGTACCAGTTGGAACAGATCCAGCAAGTGTTTGAGGGTCCCTACAAGGAGTACAGTGAGCAAGCCCAGAAGTGGGCCCGCTAT	PLFPGMVGASRHPTLPRSFFVSTSWNRSSKCLRVPTRSTVSKPRSGPAX
		63% of reads	TTCCTCTGTTCCCTGGTATGGTGGGAGCAAGTAGGCACCCAACCTGACTTCCAAGGTCCTTCTTTAACAGGGGCGATATGGTCTGCAGTTTGTGAGTACCAGTTGGAACAGATCCAGCAAGTGTTTGAGGGTCCCTACAAGGAGTACAGTG	PLFPGMVGASRHPTLPRSFFNRGDMVCSLVPVGTDPASVGSLQGVQX
Sema4d	WT		AAGGGTTCTTTGATGGGTGCCTGTTAATGGGGTGTTTCCCTTGCAGACGGAATGCCTAAACTACATTCGAGTACTACAGCCACTAAGCAGCACTTCCCTCTATGTGTGTGGGACCAATGCGTTCCAGCCCACCTGTGACCACCTGGTAAGA	RVLWVPVNGVFPLQTECLNYIRVLQPLSSTSLYVCGTNAFQPTCDHLVR
	Sema4KO clone 3	54% of reads	AAGGGTTCTTTGATGGGTGCCTGTTAATGGGGTGTTTCCCTTGCAGACGGAATGCCTAAACGAGTACTACAGCCACTAAGCAGCACTTCCCTCTATGTGTGTGGGACCAATGCGTTCCAGCCCACCTGTGACCACCTGGTAAGACCACAA	RVLWVPVNGVFPLQTECLNEYYSHAALPSMCVGPMRSSPPVTTWDHX
		46% of reads	AAGGGTTCTTTGATGGGTGCCTGTTAATGGGGTGTTTCCCTTGCAGACGGAATGCCTAAACTACTACAGCCACTAAGCAGCACTTCCCTCTATGTGTGTGGGACCAATGCGTTCCAGCCCACCTGTGACCACCTGGTAAGACCACAACATA	RVLWVPVNGVFPLQTECLNYYSHAALPSMCVGPMRSSPPVTTWDHNI
Sema4g	WT		TGATAAGCTAGACTAATGGAGGTGGCTTGTCTCTGGGTTGATGAGTTCTATCACTGCCTCCCTCTGTCTGTAGACCGAGTGTTTCAACCACGTGCGATTTCTACAGCGGCTCAATGCCACCCACTTCTATGCATGTGGGACCCACGCCTT	DKLDWRWLVSGLMSSITASLCLTECFNHVRFLQRLNATHFYACGTHAX
	Sema4KO clone 3	22% of reads	TGATAAGCTAGACTAATGGAGGTGGCTTGTCTCTGGGTTGATGAGTTCTATCACTGCCTCCCTCTGTCTGTAGACCGAGTGTTTCAACCACGTGCGATTTCCACGCCTTCCAGCCCCTCTGTGCAGCTATTGTGAGTACGCCTGCCCCTTG	DKLDWRWLVSGLMSSITASLCLTECFNHVRFPRLPAPLCSYCEYACPL
		78% of reads	TGATAAGCTAGACTAATGGAGGTGGCTTGTCTCTGGGTTGATGAGTTCTATCACTGCCTCCCTCTGTCTGTAGACCGAGTGTTTCAACCACGTGCGATTTCTATGCATGTGGGACCCACGCCTTCCAGCCCCTCTGTGCAGCTATTGTGAG	DKLDWRWLVSGLMSSITASLCLTECFNHVRFLCMWDPRLPAPLCSYCE
