# Supplementary material for: In vivo interaction screening reveals liver-derived constraints to metastasis
Source: Nature. 2024 Jul 24;632(8024):411–8. doi: 10.1038/s41586-024-07715-3 (PMC11306111; doi:10.1038/s41586-024-07715-3)
Supplement: Supplementary file 7 — Source Data Fig. 1 [file 41586_2024_7715_MOESM7_ESM.xlsx]

## Sheet: 1b
gene	neg|score	neg|p-value	neg|rank	neg|lfc	pos|score	pos|p-value	pos|rank	pos|lfc
A2m	0.0058829	0.04652	23	-0.34674	0.10766	0.1278	39	-0.34674
Abca1	0.47362	0.84843	334	0.08133	0.64942	0.64821	264	0.08133
Adam15	0.12011	0.43045	160	0.036665	0.82751	0.82707	323	0.036665
Adam17	0.40474	0.79894	315	0.051237	0.86813	0.86731	342	0.051237
Adam9	0.21151	0.59562	232	-0.032684	0.13972	0.15502	46	-0.032684
Agt	0.62422	0.92128	363	0.030594	0.11847	0.13664	40	0.030594
Agtr1a	0.22387	0.61242	238	0.17136	0.32075	0.32237	132	0.17136
Ahsg	0.035456	0.18963	68	-0.20335	0.045921	0.079365	23	-0.20335
Aimp1	0.031332	0.17275	63	0.0060848	0.96509	0.96385	382	0.0060848
Alb	0.070248	0.30562	109	0.27165	0.0016037	0.0048636	9	0.27165
Amfr	0.088934	0.35817	131	-0.0017913	0.53689	0.53673	222	-0.0017913
Angptl3	0.056416	0.26233	89	-0.023054	0.5191	0.51909	212	-0.023054
Angptl4	0.29931	0.70494	273	0.22288	0.57463	0.57411	235	0.22288
Anxa1	0.62319	0.92084	362	0.039273	0.031332	0.056605	19	0.039273
Apoa1	0.042974	0.21717	77	-0.076682	0.66472	0.66324	267	-0.076682
Apob	0.14756	0.48671	194	0.19125	0.26863	0.27056	110	0.19125
Apoc3	0.02176	0.13142	50	-0.19607	0.38093	0.38228	159	-0.19607
Apoe	0.094981	0.37489	135	0.041131	0.27311	0.27465	112	0.041131
App	0.0025085	0.022794	13	-0.018551	0.21753	0.22188	86	-0.018551
Areg	0.45161	0.83399	327	0.27554	0.69048	0.68903	278	0.27554
Arf1	0.52801	0.87821	341	0.10132	0.79609	0.7951	318	0.10132
Asgr1	0.29403	0.69897	269	0.047322	0.68346	0.68194	274	0.047322
Atp6ap2	0.1934	0.56943	220	0.14917	0.37321	0.37445	154	0.14917
B2m	0.13181	0.45506	177	-0.030047	0.29297	0.29431	122	-0.030047
Bmp2	0.22943	0.61996	241	0.022563	0.026762	0.049208	17	0.022563
Bmp4	0.098736	0.38378	138	-0.075554	0.55823	0.55814	228	-0.075554
Bmpr1a	0.3363	0.74342	294	0.22249	0.31019	0.31154	128	0.22249
Bmpr2	0.0053318	0.042886	22	-0.14847	0.66685	0.66544	268	-0.14847
Btc	0.15881	0.50807	204	0.047914	0.15791	0.17051	55	0.047914
C3	0.15791	0.50652	201	0.048868	0.70784	0.70721	282	0.048868
C4b	0.01159	0.080858	31	-0.12946	0.99229	0.99204	395	-0.12946
Calm1	0.094673	0.37421	134	0.0084369	0.26412	0.26621	108	0.0084369
Calr	0.067488	0.29693	106	-0.04785	0.32701	0.32874	135	-0.04785
Camp	0.12154	0.43349	164	0.099831	0.71526	0.71492	286	0.099831
Ccl5	0.29975	0.7056	274	-0.025906	0.43952	0.44117	181	-0.025906
Cd14	0.0032979	0.029097	15	-0.40366	0.19812	0.20484	77	-0.40366
Cd151	0.13693	0.46573	181	-0.09318	0.64493	0.64375	262	-0.09318
Cd81	0.18118	0.54912	211	-0.0018222	0.88995	0.88913	347	-0.0018222
Cd99	0.31968	0.72768	287	0.16949	0.29732	0.29872	123	0.16949
Cdh1	0.34352	0.74927	298	0.027545	0.37515	0.37651	155	0.027545
Cdh2	0.29451	0.69943	270	0.069887	0.60571	0.60458	247	0.069887
Cdh3	0.10401	0.39523	142	0.12492	0.59174	0.59062	240	0.12492
Cdh5	0.20799	0.59075	230	-0.021546	0.62994	0.62855	259	-0.021546
Cdhr2	0.76771	0.96591	382	0.13081	0.95513	0.95383	378	0.13081
Ceacam1	0.061138	0.27717	96	-0.17518	0.87373	0.87302	345	-0.17518
Clcf1	0.032186	0.17615	66	-0.12812	0.443	0.44459	183	-0.12812
Cldn1	0.11908	0.42825	159	-0.087757	0.55684	0.55668	227	-0.087757
Cldn12	0.070182	0.30542	108	-0.049577	0.4236	0.42462	175	-0.049577
Cldn14	0.34719	0.7523	299	-0.044832	0.64038	0.63909	261	-0.044832
Cldn2	0.4017	0.79655	314	0.056227	0.91971	0.91884	361	0.056227
Cldn3	0.41233	0.80455	316	-0.038992	0.45671	0.45824	189	-0.038992
Cldn5	0.11038	0.40983	146	0.17277	0.5251	0.52508	216	0.17277
Cldn7	0.19405	0.57035	221	-0.055082	0.53834	0.53832	223	-0.055082
Cldn8	0.0048876	0.040019	21	0.047665	0.40077	0.40139	167	0.047665
Clstn1	0.20118	0.58096	224	0.045572	0.19566	0.20262	76	0.045572
Col18a1	0.072141	0.31092	110	-0.025437	0.81878	0.81812	321	-0.025437
Col1a1	0.13801	0.46804	183	-0.098843	0.27979	0.28167	115	-0.098843
Col4a1	0.03751	0.19808	73	-0.11662	0.34343	0.34494	142	-0.11662
Col5a2	0.55568	0.89177	352	0.22397	0.75135	0.75057	300	0.22397
Cp	0.040326	0.20833	75	-0.19944	0.33936	0.34071	141	-0.19944
Cr1l	0.7565	0.96279	380	0.077089	0.53103	0.5312	219	0.077089
Csf2	0.010696	0.075183	30	-0.17804	0.48801	0.48843	201	-0.17804
Ctf1	0.23794	0.63124	246	0.093785	0.044381	0.076886	22	0.093785
ctrl1	0.14411	0.3659	192	-0.017803	0.76119	0.75987	305	-0.017803
ctrl10	0.31994	0.59709	288	0.018468	0.92362	0.92333	365	0.018468
ctrl100	0.43788	0.70988	321	-0.042013	0.20334	0.20366	81	-0.042013
ctrl11	0.99142	0.99109	396	0.15226	0.61494	0.61419	252	0.15226
ctrl12	0.049143	0.17336	82	0.20337	0.52507	0.52481	215	0.20337
ctrl13	0.20571	0.46926	227	-0.10686	0.7836	0.7821	313	-0.10686
ctrl14	0.53091	0.78074	346	0.68461	0.20417	0.20439	82	0.68461
ctrl15	0.42365	0.697	318	0.043945	0.51593	0.51571	210	0.043945
ctrl16	0.04742	0.16868	80	-0.35614	0.37793	0.37762	157	-0.35614
ctrl17	0.75047	0.90028	378	0.14866	0.17293	0.17283	65	0.14866
ctrl18	0.11329	0.30995	149	-0.20759	0.69534	0.69399	281	-0.20759
ctrl19	0.061001	0.20581	94	-0.17178	0.36845	0.36787	151	-0.17178
ctrl2	0.28387	0.56129	265	-0.14167	0.22063	0.22082	88	-0.14167
ctrl20	0.0023947	0.013117	11	-0.70449	0.9699	0.96993	385	-0.70449
ctrl21	0.0063186	0.032332	24	-0.83813	0.71241	0.71091	284	-0.83813
ctrl22	0.23195	0.50633	242	-0.19779	0.76906	0.76775	307	-0.19779
ctrl23	0.99389	0.99364	397	0.17893	0.23999	0.24011	96	0.17893
ctrl24	0.087556	0.26026	128	-0.095069	0.91583	0.91515	359	-0.095069
ctrl25	0.20392	0.46648	225	-0.025525	0.86	0.85916	338	-0.025525
ctrl26	0.4476	0.71822	326	0.14351	0.83072	0.82928	324	0.14351
ctrl27	0.47083	0.73893	332	-0.0060361	0.076627	0.075781	29	-0.0060361
ctrl28	0.15474	0.38425	198	0.38259	0.16258	0.16238	58	0.38259
ctrl29	0.31208	0.58932	282	-0.079684	0.78469	0.78338	314	-0.079684
ctrl3	0.30898	0.58646	281	0.080722	0.51485	0.51474	209	0.080722
ctrl30	0.84494	0.93538	388	0.19111	0.28054	0.28055	116	0.19111
ctrl31	0.46045	0.7298	329	-0.054013	0.060475	0.060628	27	-0.054013
ctrl32	0.87277	0.94499	392	0.0538	0.6876	0.68676	276	0.0538
ctrl33	0.11362	0.31071	151	-0.34215	0.15124	0.15105	52	-0.34215
ctrl34	0.22136	0.49342	236	-0.098766	0.57056	0.56981	233	-0.098766
ctrl35	0.019264	0.079186	48	-0.56771	0.19247	0.19232	74	-0.56771
ctrl36	0.10087	0.28587	139	0.27742	0.15299	0.15275	53	0.27742
ctrl37	0.4356	0.7078	320	0.40426	0.57154	0.57074	234	0.40426
ctrl38	0.22307	0.49587	237	-0.024954	0.33574	0.33531	139	-0.024954
ctrl39	0.30455	0.58248	276	0.017584	0.34634	0.34605	143	0.017584
ctrl4	0.97914	0.98361	395	0.35829	0.07757	0.076796	31	0.35829
ctrl40	0.12906	0.33887	173	0.58448	0.15824	0.1578	56	0.58448
ctrl41	0.51749	0.77365	340	0.057705	0.32428	0.32409	134	0.057705
ctrl42	0.63853	0.83903	369	0.25695	0.83291	0.83151	326	0.25695
ctrl43	0.25659	0.53257	255	0.036952	0.41779	0.41738	174	0.036952
ctrl44	0.12163	0.32536	165	-0.015236	0.89489	0.89422	349	-0.015236
ctrl45	0.021456	0.086752	49	-0.088219	0.12276	0.12242	42	-0.088219
ctrl46	0.38746	0.66296	308	-0.011823	0.837	0.83603	329	-0.011823
ctrl47	0.15089	0.37786	196	-0.081949	0.32716	0.327	136	-0.081949
ctrl48	0.63753	0.8386	366	0.1157	0.23599	0.23624	94	0.1157
ctrl49	0.21296	0.48085	234	-0.19347	0.33146	0.33108	137	-0.19347
ctrl5	0.14269	0.36307	190	0.31404	0.72199	0.72062	289	0.31404
ctrl50	0.0025231	0.013864	14	-0.49923	0.25267	0.25219	103	-0.49923
ctrl51	0.84708	0.93612	389	0.13037	0.25031	0.24989	101	0.13037
ctrl52	0.57203	0.8029	355	0.24968	0.25581	0.25544	105	0.24968
ctrl53	0.53673	0.78407	347	0.034741	0.83807	0.83702	330	0.034741
ctrl54	0.70621	0.87593	376	0.13114	0.44395	0.44413	184	0.13114
ctrl55	0.036331	0.13518	70	-0.16416	0.71758	0.71616	288	-0.16416
ctrl57	0.54166	0.78685	349	0.27081	0.13264	0.1327	44	0.27081
ctrl58	0.23451	0.50892	244	0.067698	0.28812	0.28805	120	0.067698
ctrl59	0.96526	0.97894	394	0.35708	0.16518	0.16516	60	0.35708
ctrl6	0.18801	0.44096	218	-0.091424	0.97718	0.97699	390	-0.091424
ctrl60	0.76495	0.90843	381	0.096218	0.62551	0.62491	258	0.096218
ctrl61	0.11552	0.31434	152	0.46084	0.20167	0.20181	79	0.46084
ctrl62	0.27323	0.55057	257	0.063291	0.42474	0.42423	176	0.063291
ctrl63	0.75171	0.90108	379	0.097523	0.19163	0.19152	73	0.097523
ctrl64	0.26128	0.53771	256	0.39925	0.16345	0.16335	59	0.39925
ctrl65	0.095004	0.27473	136	-0.1656	0.92283	0.92258	363	-0.1656
ctrl66	0.30603	0.58372	279	-0.0070776	0.39454	0.39407	165	-0.0070776
ctrl67	0.052522	0.18281	85	-0.28852	0.95898	0.95965	380	-0.28852
ctrl68	0.14121	0.3606	188	-0.068251	0.033342	0.035548	20	-0.068251
ctrl69	0.11173	0.30726	148	-0.30712	0.61361	0.6129	250	-0.30712
ctrl7	0.85072	0.93739	390	0.090834	0.38595	0.38552	161	0.090834
ctrl70	0.41258	0.68671	317	0.056278	0.67471	0.67397	269	0.056278
ctrl71	0.19215	0.44751	219	0.42863	0.17036	0.1703	64	0.42863
ctrl72	0.074965	0.23541	112	-0.51964	0.40562	0.40511	169	-0.51964
ctrl73	0.88839	0.95111	393	0.39989	0.094398	0.093065	37	0.39989
ctrl74	0.30677	0.58447	280	0.4295	0.17465	0.17454	67	0.4295
ctrl75	0.78032	0.91532	383	0.46143	0.2813	0.28138	117	0.46143
ctrl76	0.31323	0.5904	283	-0.042109	0.36504	0.36419	149	-0.042109
ctrl77	0.6382	0.83889	367	0.12259	0.68197	0.68129	273	0.12259
ctrl78	0.33118	0.60845	293	-0.19804	0.54549	0.54496	224	-0.19804
ctrl79	0.30308	0.58092	275	-0.10686	0.43287	0.43322	180	-0.10686
ctrl8	0.39297	0.66822	310	-0.042033	0.14066	0.14035	47	-0.042033
ctrl80	0.037149	0.13777	71	-0.15816	0.61628	0.61551	253	-0.15816
ctrl81	0.030016	0.11469	61	-0.15437	0.94625	0.94691	373	-0.15437
ctrl82	0.18572	0.43737	215	-0.12224	0.081333	0.080639	32	-0.12224
ctrl83	0.68667	0.86502	374	0.60444	0.42851	0.42833	178	0.60444
ctrl84	0.28943	0.56683	266	-0.082259	0.75911	0.75764	303	-0.082259
ctrl85	0.21899	0.49	235	0.054624	0.16605	0.16587	62	0.054624
ctrl86	0.061606	0.20727	97	-0.2086	0.85254	0.85196	334	-0.2086
ctrl87	0.18663	0.43886	216	0.50533	0.21736	0.21743	85	0.50533
ctrl88	0.52938	0.7798	345	0.14318	0.41652	0.41616	173	0.14318
ctrl89	0.61856	0.82845	360	0.14623	0.46674	0.46599	192	0.14623
ctrl9	0.12367	0.32899	167	-0.11705	0.45365	0.45335	187	-0.11705
ctrl90	0.15824	0.39044	203	0.47442	0.19834	0.19823	78	0.47442
ctrl91	0.63847	0.839	368	0.023816	0.72467	0.72345	290	0.023816
ctrl92	0.015695	0.067149	41	-0.31412	0.96671	0.96677	383	-0.31412
ctrl93	0.1405	0.35917	187	-0.061142	0.68834	0.68738	277	-0.061142
ctrl94	0.28088	0.5586	260	0.14895	0.51048	0.51043	207	0.14895
ctrl95	0.14608	0.36964	193	-0.11892	0.39191	0.39145	164	-0.11892
ctrl96	0.10913	0.30213	145	0.33056	0.18995	0.18993	71	0.33056
ctrl97	0.12084	0.32397	161	-0.23479	0.22875	0.22895	90	-0.23479
ctrl98	0.86601	0.94267	391	0.30277	0.73129	0.72951	294	0.30277
ctrl99	0.33789	0.61516	295	0.19297	0.87311	0.87217	344	0.19297
Cxcl12	0.055706	0.26029	88	-0.095763	0.97462	0.97382	387	-0.095763
Cxcl5	0.43917	0.82503	322	0.07898	0.35749	0.3595	146	0.07898
Dcn	0.23381	0.62543	243	0.0089091	0.8258	0.82524	322	0.0089091
Dsc2	0.30462	0.71131	277	0.056069	0.39045	0.39132	163	0.056069
Dsg2	0.29079	0.69519	267	0.068105	0.29948	0.301	124	0.068105
Efna1	0.10746	0.40282	144	-0.1348	0.040111	0.070245	21	-0.1348
Efnb1	0.14136	0.47469	189	-0.058899	0.27088	0.27264	111	-0.058899
Efnb2	0.56951	0.89834	354	0.04091	0.57997	0.57922	236	0.04091
Egf	0.28291	0.68626	263	0.070039	0.68649	0.68523	275	0.070039
Egfr	0.24251	0.63712	250	-0.04267	0.63577	0.63471	260	-0.04267
Erbb2	0.10336	0.39392	141	-0.024895	0.2103	0.21547	84	-0.024895
Erbb3	0.80201	0.97397	385	0.033828	0.14495	0.15957	49	0.033828
Ereg	0.82839	0.97873	386	0.1394	0.59688	0.5954	243	0.1394
F10	0.5458	0.88716	350	0.24357	0.54981	0.54954	226	0.24357
F11r	0.66997	0.93923	372	0.29614	0.6032	0.60176	246	0.29614
F12	0.13042	0.45224	175	-0.16022	0.31654	0.31818	131	-0.16022
F2	0.21247	0.59695	233	0.14617	0.31443	0.31592	130	0.14617
F2r	0.28308	0.6864	264	0.0043803	0.5325	0.53258	220	0.0043803
F7	0.16966	0.52822	209	-0.071367	0.48961	0.49024	202	-0.071367
F8	0.066146	0.29304	105	-0.16394	0.077284	0.10383	30	-0.16394
F9	0.088244	0.3563	129	-0.16723	0.9592	0.95766	381	-0.16723
Fasl	0.082885	0.34174	122	-0.064832	0.13709	0.15257	45	-0.064832
Fat1	0.13646	0.45275	180	-0.17236	0.21994	0.22097	87	-0.17236
Fbn1	0.19983	0.57893	223	-0.083992	0.25502	0.25708	104	-0.083992
Fbrs	0.11332	0.41591	150	-0.0046953	0.94409	0.94312	372	-0.0046953
Fcnb	0.077284	0.3255	116	0.013182	0.17573	0.18555	68	0.013182
Fga	0.051802	0.24721	84	0.058916	0.18575	0.1937	70	0.058916
Fgb	0.080086	0.33353	119	0.054399	0.013445	0.027653	13	0.054399
Fgf1	0.49716	0.86298	338	0.034973	0.99174	0.99146	394	0.034973
Fgf13	0.52807	0.87823	342	0.072215	0.61436	0.61281	251	0.072215
Fgfrl1	0.25502	0.65287	254	0.11367	0.75054	0.74985	299	0.11367
Fgg	0.16133	0.51279	206	-0.0012673	0.50223	0.50271	205	-0.0012673
Fn1	0.079777	0.33257	118	-0.16467	0.3515	0.35345	144	-0.16467
Gas6	0.33889	0.74541	297	0.23353	0.67836	0.67693	271	0.23353
Gcgr	0.0039987	0.033736	16	-0.22051	0.98944	0.98928	393	-0.22051
Gdf15	0.037446	0.19782	72	0.090711	0.29079	0.29206	121	0.090711
Gfra1	0.47279	0.84796	333	0.1108	0.83637	0.8356	328	0.1108
Gh	0.13081	0.44323	176	-0.065553	0.10412	0.12002	38	-0.065553
Ghr	0.0044668	0.034264	18	-0.0633	0.0017365	0.004545	10	-0.0633
Gjb2	0.084494	0.34621	124	0.064717	0.77732	0.7764	309	0.064717
Gnai2	0.20569	0.58737	226	-0.091893	0.19072	0.1983	72	-0.091893
Gnas	0.004296	0.035946	17	-0.19056	0.95102	0.94953	375	-0.19056
Gpc3	0.022477	0.13479	52	0.19696	6.5474e-05	0.00022401	2	0.19696
Gpc4	0.0011871	0.011435	4	0.11529	0.72768	0.72795	292	0.11529
Gpi1	0.2823	0.68551	262	-0.025254	0.47995	0.48047	198	-0.025254
Gpr160	0.43328	0.82075	319	0.00099405	0.93533	0.93425	368	0.00099405
Gpr35	0.076487	0.32304	115	-0.015525	0.46679	0.46826	193	-0.015525
Gpr37	0.54123	0.8848	348	0.14413	0.282	0.28369	118	0.14413
Gpr39	0.13932	0.46166	186	-0.10827	0.049507	0.075452	26	-0.10827
Gpr65	0.29141	0.69597	268	-0.045682	0.0075463	0.018334	12	-0.045682
Gpr82	0.0021838	0.019887	9	0.12428	0.0045343	0.01252	11	0.12428
Gpr85	0.17106	0.53116	210	-0.018352	0.92294	0.92206	364	-0.018352
Gprc5a	0.37137	0.77261	305	0.0010078	0.16813	0.17906	63	0.0010078
Gprc5b	0.018587	0.11541	46	0.56675	0.0002035	0.00073177	5	0.56675
Gprc5c	0.088443	0.35678	130	0.15631	0.25158	0.25392	102	0.15631
Grn	0.45764	0.83807	328	-0.016379	0.022477	0.042398	16	-0.016379
Gstp1	0.30592	0.71277	278	0.036191	0.16047	0.17254	57	0.036191
H2-D1	0.47013	0.84608	330	0.017453	0.60696	0.60577	248	0.017453
H2-Eb1	0.075463	0.3204	114	-0.086582	0.36736	0.3691	150	-0.086582
H2-T23	0.37817	0.76633	307	-0.25444	0.088276	0.10431	34	-0.25444
Hamp	0.1387	0.4694	185	-0.12749	0.019508	0.03746	15	-0.12749
Hbegf	0.011845	0.082252	32	-0.055351	0.95369	0.95238	377	-0.055351
Hc	0.075388	0.32012	113	-0.0034312	0.42539	0.42657	177	-0.0034312
Hebp1	0.19812	0.57639	222	0.2983	0.093975	0.11683	36	0.2983
Hfe	0.0017365	0.015407	7	0.11247	2.5979e-05	0.00014436	1	0.11247
Hfe2	0.085119	0.34776	125	-0.079138	0.62163	0.61998	256	-0.079138
Hgf	0.37096	0.7722	304	0.064628	0.37901	0.38043	158	0.064628
Hmgb1	0.55217	0.89015	351	0.19582	0.20301	0.20918	80	0.19582
Hp	0.15965	0.50962	205	-0.058964	0.25958	0.26161	106	-0.058964
Hras	0.47694	0.85056	336	0.16196	0.56376	0.56359	230	0.16196
Hsp90aa1	0.1342	0.4603	179	-0.082377	0.52211	0.52191	213	-0.082377
Hsp90b1	0.31375	0.72114	284	0.093026	0.24116	0.24383	97	0.093026
Hspg2	0.58679	0.90634	357	0.29286	0.79206	0.79091	316	0.29286
Icam1	0.02474	0.14517	56	-0.012752	0.74892	0.74809	298	-0.012752
Icam2	0.10492	0.39728	143	-0.20688	0.27535	0.27712	113	-0.20688
Ifng	0.4008	0.7959	313	0.07865	0.30163	0.30307	125	0.07865
Ifngr2	0.57354	0.90039	356	0.11975	0.59303	0.59174	241	0.11975
Igf1	0.046455	0.22926	79	0.021828	0.27757	0.27945	114	0.021828
Igf2	0.027602	0.15703	59	-0.06881	0.61679	0.61514	254	-0.06881
Igfbp4	0.36914	0.77094	303	0.016664	0.40725	0.40789	170	0.016664
Il13ra1	0.63612	0.9257	365	0.074722	0.14234	0.15759	48	0.074722
Il18	0.013348	0.090615	36	0.052682	0.76005	0.75918	304	0.052682
Il18rap	0.79808	0.9729	384	0.19948	0.86724	0.86649	341	0.19948
Il1a	0.47626	0.85013	335	0.0021475	0.65715	0.65552	265	0.0021475
Il1b	0.16872	0.52634	208	-0.081134	0.26638	0.26837	109	-0.081134
Il1r1	0.064067	0.28619	101	0.076364	0.36932	0.37077	152	0.076364
Il1rap	0.23928	0.63281	248	0.022602	0.23883	0.24164	95	0.022602
Il1rn	0.03003	0.16731	62	0.00013328	0.64605	0.64481	263	0.00013328
Il4	0.32748	0.73544	289	0.015736	0.85476	0.85407	336	0.015736
Il6	0.01653	0.10629	42	-0.27989	0.16559	0.17681	61	-0.27989
Il6ra	0.087308	0.35386	127	-0.07614	0.80649	0.80582	320	-0.07614
Il6st	0.012495	0.085807	34	-0.079458	0.60195	0.60046	245	-0.079458
Inhbc	0.33875	0.74522	296	0.1207	0.41638	0.41684	172	0.1207
Inhbe	0.024812	0.14548	57	-0.11759	0.93902	0.93803	371	-0.11759
Insr	0.39606	0.79233	312	0.065405	0.93753	0.93644	370	0.065405
Itga1	0.0045343	0.037749	19	-0.10682	0.14756	0.16158	50	-0.10682
Itga2b	0.086433	0.35154	126	-0.07676	0.91999	0.91915	362	-0.07676
Itga3	0.11827	0.42664	158	0.036441	0.4054	0.40597	168	0.036441
Itga4	0.49187	0.85956	337	0.098928	0.75455	0.75368	301	0.098928
Itga5	0.37336	0.77412	306	0.063155	0.95818	0.95671	379	0.063155
Itga6	0.024646	0.14475	55	-0.026098	0.7313	0.73075	295	-0.026098
Itga8	0.012699	0.087121	35	-0.014442	0.47011	0.47134	194	-0.014442
Itga9	0.019106	0.1187	47	-0.0076395	0.00089483	0.0029022	7	-0.0076395
Itgam	0.24749	0.64329	252	0.0037007	0.90547	0.90476	356	0.0037007
Itgav	0.25272	0.64982	253	0.18562	0.54554	0.545	225	0.18562
Itgax	0.24116	0.63529	249	0.01581	0.41092	0.41134	171	0.01581
Itgb1	0.084217	0.3455	123	-0.081218	0.86229	0.86147	340	-0.081218
Itgb2	0.0010285	0.010777	3	-0.36379	0.08288	0.10835	33	-0.36379
Itgb3	0.018226	0.11453	45	-0.12325	0.78932	0.78829	315	-0.12325
Itgb5	0.276	0.67845	258	-0.010029	0.85135	0.8508	333	-0.010029
Itgb7	0.053285	0.25182	86	-0.039485	0.61067	0.6092	249	-0.039485
Jag1	0.27789	0.68068	259	0.020085	0.84326	0.84257	331	0.020085
Jag2	0.12298	0.43662	166	0.10351	0.89713	0.89613	350	0.10351
L1cam	0.67778	0.94139	373	0.054228	0.85379	0.85315	335	0.054228
Lama3	0.11794	0.42597	156	-0.057152	0.68143	0.67991	272	-0.057152
Lama4	0.057994	0.26762	92	-0.11537	0.52361	0.52351	214	-0.11537
Lama5	0.082046	0.33914	120	0.033324	0.89467	0.89387	348	0.033324
Lamb2	0.16813	0.52534	207	-0.052114	0.90483	0.90407	355	-0.052114
Lamb3	0.0048703	0.039949	20	-0.16809	0.69344	0.69235	279	-0.16809
Lamc1	0.24269	0.63736	251	0.21536	0.45502	0.45624	188	0.21536
Lats1	0.0092462	0.066761	27	-0.18887	0.074474	0.10193	28	-0.18887
Lats2	0.057287	0.26534	90	0.15693	0.44818	0.44969	186	0.15693
Lcn2	0.49899	0.86407	339	0.123	0.43249	0.43386	179	0.123
Ldlr	0.282	0.68523	261	0.12347	0.15533	0.16827	54	0.12347
Lgals3	0.032606	0.17788	67	-0.19757	0.56514	0.56487	231	-0.19757
Lgals3bp	0.7041	0.94884	375	0.12551	0.73388	0.73327	296	0.12551
Lgr4	0.12642	0.444	170	-0.13183	0.91944	0.91861	360	-0.13183
Lgr5	0.09685	0.37928	137	-0.091266	0.48157	0.48221	199	-0.091266
Lgr6	0.022576	0.13516	53	-0.27428	0.77877	0.77796	310	-0.27428
Lhb	0.13767	0.46723	182	0.095258	0.47832	0.47897	197	0.095258
Lif	0.20618	0.58809	228	-0.011875	0.013544	0.027932	14	-0.011875
Lifr	0.074474	0.31768	111	-0.059123	0.38666	0.38777	162	-0.059123
Lin7c	0.23883	0.6323	247	0.2349	0.24581	0.24813	99	0.2349
Lpl	0.0019424	0.018055	8	-0.06305	0.58393	0.58341	238	-0.06305
Lrp1	0.1211	0.43253	162	0.10889	0.73474	0.7341	297	0.10889
Lrp2	0.12726	0.44571	172	0.030912	0.99791	0.99782	397	0.030912
Lrp6	0.35179	0.75656	300	0.011192	0.85951	0.85884	337	0.011192
Lrp8	0.065206	0.28994	103	-0.18417	0.55962	0.55953	229	-0.18417
Lrpap1	0.14346	0.47855	191	-0.084157	0.3555	0.35756	145	-0.084157
Ltb	0.078745	0.32958	117	-0.12071	0.71157	0.71117	283	-0.12071
Ltbr	0.068326	0.29952	107	-0.0485	0.9045	0.90385	354	-0.0485
Ltf	0.44437	0.82904	325	0.13089	0.37127	0.37264	153	0.13089
Manf	0.10175	0.39039	140	0.0041246	0.78092	0.78007	311	0.0041246
Mdk	0.1265	0.44423	171	0.05574	0.5956	0.59421	242	0.05574
Met	0.057441	0.26589	91	0.035646	0.23179	0.23521	92	0.035646
Mif	0.062714	0.28186	98	0.15274	0.24812	0.25036	100	0.15274
Mmp9	0.017204	0.10971	43	-0.17973	0.91257	0.91184	358	-0.17973
Mst1	0.56705	0.89718	353	0.22515	0.79542	0.79431	317	0.22515
Nampt	0.31622	0.72363	285	0.083804	0.35948	0.36148	147	0.083804
Ncam1	0.0022039	0.020037	10	-0.29389	0.088443	0.11267	35	-0.29389
Ncstn	0.60421	0.91315	359	0.14114	0.86137	0.86064	339	0.14114
Nectin2	0.0066581	0.051269	25	0.03176	0.47669	0.47738	196	0.03176
Nenf	0.2373	0.63043	245	0.31211	0.83365	0.83314	327	0.31211
Nid1	0.65386	0.93326	371	0.20646	0.66257	0.66113	266	0.20646
Nrg1	0.043798	0.22019	78	-0.052066	0.9756	0.97483	389	-0.052066
Nrg2	0.12383	0.4386	168	0.19972	0.30592	0.30729	126	0.19972
Nrg4	0.060084	0.27407	93	-0.027868	0.46345	0.46511	190	-0.027868
Nrp1	0.52899	0.87869	344	0.21366	0.046549	0.0804	24	0.21366
Nrp2	0.08288	0.34172	121	0.13317	0.0015136	0.0044753	8	0.13317
Nrtn	0.093498	0.37093	133	-0.11698	0.99642	0.99632	396	-0.11698
Ocln	0.71915	0.95314	377	0.040968	0.52807	0.52808	217	0.040968
Osgin1	0.063417	0.28417	100	-0.15364	0.4928	0.49326	203	-0.15364
Osm	0.47068	0.84641	331	0.039874	0.44126	0.44274	182	0.039874
Pcdh1	0.013989	0.09414	38	-0.24688	0.24349	0.24608	98	-0.24688
Pcsk9	0.32908	0.73693	290	0.042946	0.22943	0.2329	91	0.042946
Pdgfb	0.83745	0.98038	387	0.29837	0.029144	0.053011	18	0.29837
Pecam1	0.13349	0.45882	178	0.24012	0.33732	0.33857	140	0.24012
Pkd1	0.023538	0.13931	54	-0.16527	0.83088	0.83049	325	-0.16527
Plg	0.031806	0.1746	65	-0.24002	0.44646	0.44803	185	-0.24002
Pltp	0.15748	0.50575	200	-0.21727	0.26185	0.2639	107	-0.21727
Plxnb1	0.11725	0.42443	154	-0.017824	0.71617	0.71603	287	-0.017824
Plxnb2	0.11761	0.41594	155	0.5887	0.00012239	0.00046296	4	0.5887
Prlr	0.042672	0.21619	76	-0.063704	0.38476	0.38593	160	-0.063704
Proc	0.010553	0.074287	29	0.11737	0.50379	0.50409	206	0.11737
Pros1	0.13024	0.45192	174	0.30105	0.58129	0.58058	237	0.30105
Psap	0.36912	0.77093	302	-0.060749	0.31231	0.31368	129	-0.060749
Psen1	0.001282	0.012321	5	0.24089	0.00010095	0.00038331	3	0.24089
Ptprf	0.15204	0.49561	197	0.12069	0.36146	0.3635	148	0.12069
Pvr	0.047606	0.23303	81	-0.18294	0.78163	0.78076	312	-0.18294
Rarres2	0.0096167	0.068901	28	-0.069244	0.93072	0.93003	366	-0.069244
Ren1	0.32984	0.73783	291	0.076496	0.90054	0.89981	352	0.076496
Rgmb	0.035776	0.19092	69	-0.024386	0.52955	0.52967	218	-0.024386
Rps19	0.0015136	0.014411	6	-0.12558	0.46512	0.46655	191	-0.12558
Rspo3	0.017771	0.11249	44	-0.15352	0.53543	0.53533	221	-0.15352
Rtn4	0.054574	0.25645	87	0.024829	0.048814	0.082501	25	0.024829
Rtn4rl1	0.22751	0.61749	239	-0.01718	0.8448	0.84409	332	-0.01718
S1pr1	0.59463	0.90952	358	0.094743	0.61801	0.61633	255	0.094743
Saa1	7.5486e-07	4.978e-06	1	0.028951	0.869	0.86829	343	0.028951
Scarb1	0.22854	0.61887	240	0.14352	0.1732	0.18343	66	0.14352
Sdc1	0.015427	0.10103	40	-0.21302	0.71434	0.71412	285	-0.21302
Sdc2	0.36868	0.77066	301	0.027476	0.48319	0.48364	200	0.027476
Sdc4	0.20687	0.58906	229	0.052018	0.30806	0.30946	127	0.052018
Sema3b	0.028389	0.16028	60	-0.014456	0.00032265	0.0013092	6	-0.014456
Sema3f	0.52877	0.87861	343	0.2157	0.47505	0.47575	195	0.2157
Sema4a	0.025412	0.14816	58	-0.23128	0.97507	0.97428	388	-0.23128
Sema4c	0.29587	0.70107	271	-0.065412	0.32284	0.32429	133	-0.065412
Sema4d	0.61873	0.91889	361	0.14467	0.37708	0.37853	156	0.14467
Sema4g	0.06534	0.29038	104	0.034455	0.20788	0.21342	83	0.034455
Serpina1a	0.11803	0.42615	157	0.075941	0.62282	0.62126	257	0.075941
Serpina1b	0.063319	0.28395	99	-0.19166	0.96806	0.96689	384	-0.19166
Serpinc1	0.064764	0.28833	102	-0.1078	0.51759	0.51741	211	-0.1078
Serpine1	0.013454	0.091213	37	-0.18664	0.90021	0.89942	351	-0.18664
Serping1	0.13803	0.46811	184	-0.022469	0.69442	0.69331	280	-0.022469
Slc40a1	0.1481	0.48761	195	0.1539	0.18326	0.19158	69	0.1539
Slc45a3	0.38805	0.78606	309	0.10731	0.95238	0.95107	376	0.10731
Sorbs1	0.061007	0.27685	95	0.018882	0.90353	0.903	353	0.018882
Spon2	0.20999	0.59351	231	0.11537	0.56651	0.56623	232	0.11537
Spp1	0.12143	0.4332	163	-0.01913	0.88695	0.88627	346	-0.01913
Taz	0.031786	0.17454	64	-0.016365	0.98472	0.98439	391	-0.016365
Tfpi	0.18393	0.55354	214	-0.099164	0.15016	0.16392	51	-0.099164
Tfr2	0.18283	0.55179	212	0.046072	0.77146	0.77059	308	0.046072
Tfrc	0.021806	0.13152	51	0.042955	0.12916	0.14553	43	0.042955
Tg	0.0024883	0.022575	12	-0.22976	0.98736	0.98723	392	-0.22976
Tgfa	0.091199	0.3646	132	-0.020306	0.93213	0.93145	367	-0.020306
Tgfb1	0.43982	0.82544	324	0.097057	0.58915	0.58842	239	0.097057
Tgfbr1	0.39582	0.79218	311	0.073665	0.76237	0.76152	306	0.073665
Tgm2	0.00062038	0.0068846	2	-0.25747	0.93622	0.93511	369	-0.25747
Thbs1	0.15533	0.50167	199	0.11359	0.49754	0.49797	204	0.11359
Thbs2	0.18323	0.55237	213	0.010817	0.19319	0.20058	75	0.010817
Timp1	0.43923	0.82508	323	-0.027452	0.7994	0.79867	319	-0.027452
Timp2	0.29732	0.70271	272	0.015676	0.75771	0.7568	302	0.015676
Tlr2	0.11051	0.41018	147	0.20639	0.67733	0.67601	270	0.20639
Tmprss6	0.15811	0.50691	202	-0.011909	0.72781	0.72723	293	-0.011909
Tnfrsf1a	0.31717	0.72464	286	0.088667	0.9491	0.94792	374	0.088667
Tnfsf10	0.64223	0.92831	370	0.15141	0.22231	0.22627	89	0.15141
Tnfsf14	0.051506	0.24625	83	-0.13462	0.28421	0.28585	119	-0.13462
Trf	0.12503	0.44119	169	-0.050876	0.59942	0.59804	244	-0.050876
Ttr	0.11566	0.42084	153	0.1195	0.12116	0.13886	41	0.1195
Vegfa	0.18766	0.56014	217	0.1202	0.33527	0.3368	138	0.1202
Vegfb	0.012016	0.083238	33	-0.10157	0.971	0.96994	386	-0.10157
Vtn	0.008906	0.064749	26	-0.11318	0.23414	0.23724	93	-0.11318
Wnt11	0.014754	0.097943	39	-0.23823	0.3961	0.39709	166	-0.23823
Wnt2	0.33115	0.739	292	-0.015902	0.51456	0.51457	208	-0.015902
Yap1	0.63155	0.92393	364	0.063797	0.90985	0.90913	357	0.063797
Yars	0.038015	0.19991	74	-0.08109	0.72517	0.7246	291	-0.08109

## Sheet: 1c
sgrna	Gene	LFC
s_752_r0	Saa1	-6.5484
s_752_r4	Saa1	-3.2534
s_753_r4	Saa1	-3.0906
s_751_r4	Saa1	-2.9767
s_752_r3	Saa1	-0.62639
s_751_r3	Saa1	-0.74069
s_753_r3	Saa1	-0.62357
s_753_r1	Saa1	-0.42287
s_753_r0	Saa1	-0.35023
s_751_r0	Saa1	-0.097831
s_751_r5	Saa1	1.3023
s_752_r5	Saa1	1.3186
s_753_r5	Saa1	1.0654
s_752_r1	Saa1	0.2086
s_751_r6	Saa1	0.76609
s_753_r6	Saa1	0.58524
s_752_r6	Saa1	0.55046
s_751_r2	Saa1	0.31188
s_753_r2	Saa1	0.27325
s_752_r2	Saa1	0.25441
s_751_r1	Saa1	0.028951
s_055_r5	App	-9.3314
s_057_r5	App	-3.7224
s_056_r2	App	-1.3147
s_056_r6	App	2.5239
s_056_r4	App	-1.0216
s_055_r4	App	-1.0808
s_055_r2	App	-0.95071
s_057_r2	App	-0.36295
s_057_r3	App	-0.29754
s_057_r1	App	-0.20765
s_056_r0	App	-0.018551
s_055_r1	App	-0.030769
s_055_r6	App	1.2245
s_055_r3	App	1.1143
s_057_r6	App	1.3554
s_055_r0	App	0.79635
s_057_r4	App	0.9982
s_056_r5	App	0.83529
s_056_r3	App	0.74527
s_057_r0	App	0.69836
s_056_r1	App	0.58584
s_719_r1	Psen1	2.4965
s_720_r0	Psen1	2.3151
s_720_r1	Psen1	2.1967
s_719_r6	Psen1	-2.3399
s_720_r6	Psen1	-2.0572
s_718_r6	Psen1	-1.7596
s_718_r3	Psen1	-0.70787
s_720_r3	Psen1	-0.53972
s_719_r3	Psen1	-0.50167
s_719_r5	Psen1	-0.21766
s_720_r4	Psen1	-0.14698
s_718_r1	Psen1	-0.011506
s_720_r2	Psen1	1.2472
s_719_r2	Psen1	1.17
s_719_r0	Psen1	-0.1861
s_720_r5	Psen1	0.8196
s_719_r4	Psen1	0.72657
s_718_r4	Psen1	0.60385
s_718_r5	Psen1	0.38982
s_718_r2	Psen1	0.26508
s_718_r0	Psen1	0.2167
s_704_r4	Plxnb2	9.1432
s_703_r1	Plxnb2	4.2385
s_704_r1	Plxnb2	1.8179
s_703_r6	Plxnb2	-2.7988
s_705_r6	Plxnb2	-0.069916
s_705_r0	Plxnb2	-0.04844
s_703_r4	Plxnb2	-0.046473
s_703_r3	Plxnb2	2.1446
s_703_r2	Plxnb2	1.7924
s_704_r2	Plxnb2	1.6182
s_704_r3	Plxnb2	1.6098
s_704_r6	Plxnb2	0.99691
s_703_r0	Plxnb2	-0.1861
s_704_r0	Plxnb2	-0.1861
s_705_r3	Plxnb2	0.81068
s_705_r2	Plxnb2	0.5887
s_705_r5	Plxnb2	0.55838
s_705_r4	Plxnb2	0.46097
s_704_r5	Plxnb2	0.41969
s_705_r1	Plxnb2	0.34084
s_703_r5	Plxnb2	0.36796
