# Supplementary material for: In vivo interaction screening reveals liver-derived constraints to metastasis
Source: Nature. 2024 Jul 24;632(8024):411–8. doi: 10.1038/s41586-024-07715-3 (PMC11306111; doi:10.1038/s41586-024-07715-3)
Supplement: Supplementary file 8 — Source Data Fig. 2 [file 41586_2024_7715_MOESM8_ESM.xlsx]

## Sheet: 2b
sgNT	sgPlxnb2 OE
12.5	134.5
18	42
49.5	115.5
17.5	107
2	120.5
87.5

## Sheet: 2c
sgNT	sgPlxnb2 OE
3.33333	6
4	7.33333
4	14.3333
0.666667	7.66667

## Sheet: 2d
sgNT	sgPlxnb2 OE
2.3	10
6.3	7.6
2	16.67

## Sheet: 2e
sgNT	sgPlxnb22 KO
58	6
26	3
52	0
	3
	4

## Sheet: 2f
	Plxnb2 flox/flox			Plxnb2 wt/wt
	mouse1	mouse2	mouse3	mouse4	mouse5	mouse6	mouse7
day 1	2113000	5061000	650700	3689000	153800	4829000	378800
day 5	75090	147200	2760000	12070000	8847000	9255000	10860000
day 8	129700	3180000	9538000	37210000	28000000	28310000	32910000
day 15	26530000	2608000	2786000	111900000	47860000	97700000	139900000

## Sheet: 2g
	no mets	mets
Plxnb2 WT	71	29
Plxnb2 OE	14	86

## Sheet: 2h
	no mets	mets
Plxnb2 WT	12	88
Plxnb2 KO	75	25

## Sheet: 2j
Ecadh	sgNT	sgPlxnb2 OE
	16.443	60.694
	10.889	63.806
	17.931	48.923
	2.281	46.813
	18.678	66.468
aSMA	sgNT	sgPlxnb2 OE
	19.705	1.508
	17.466	9.144
	18.077	6.468
	21.937	4.792
	16.439	6.962
	18.868	5.365
	22.196	6.488
