# Supplementary material for: In vivo interaction screening reveals liver-derived constraints to metastasis
Source: Nature. 2024 Jul 24;632(8024):411–8. doi: 10.1038/s41586-024-07715-3 (PMC11306111; doi:10.1038/s41586-024-07715-3)
Supplement: Supplementary file 9 — Source Data Fig. 3 [file 41586_2024_7715_MOESM9_ESM.xlsx]

## Sheet: 3b
sgNT	sgPlxnb2 OE
8.466	28.182
3.893	23.609
7.532	18.626
0.591	20.618
8.971	26.072
7.4349e-05

## Sheet: 3e
NT	OE
31234.8	45663.3
28790.9	52767.5
21997.2	46580.4
34697	30206.8
30960.9	48283
26134	65535
44291.9	54291.5
37338.8	62332.4
18705.5	55909.4
30134.4	47906
39290.1	46907.6
30158.4	50576.7
23363.5	56075
22149.8	42486.7
28094.7	48791.6
26326.9	39254
31238.1	32183.3
33096.4	47845.2

## Sheet: 3h
sgNT	sgPlxnb2 OE	sgPlxnb2 KO
26.919	17.822	2.576
30.416	42.081	3.043
17.286	31.741	2.468
14.44	37.108	2.588
12.976	40.48	2.972
25.497	19.748	3.665
12.603	15.777	3.031
11.429	80.472	2.269
21.914	33.096	2.555
22.02	15.753	2.595
17.155	20.561	3.122
13.395	9.247	3.387
19.175	20.299	2.648
13.473	12.137	2.415
12.437	22.367	2.764
21.353	7.292	1.801
9.221	11.544	3.095
30.889	7.58	2.427
9.277	11.696	3.126
17.974	18.217	2.495
13.398	18.445	2.908
20.644	23.951	3.13
35.696	3.771	3.066
18.633	43.626	2.781
9.643	33.8	1.432
21.657	17.69	2.485
22.549	3.227	1.981
14.21	53.912	2.5
24.031	33.968	2.589
12.577	13.513	2.456
17.269	35.111	2.336
26.822	19.99	4.002
8.532	7.392	1.753
14.212	20.913	2.526
9.796	15.329	3.336
20.991	73.109	2.712
34.793	80.61	1.899
10.1	17.464	2.795
0.5	26.811	2.398
19.437	24.68	2.132
14.907	2.521	2.581
15.131	80.202	2.801
7.845	10.512	3.335
13.737	20.586	3.223
1.742	8.181	2.784
18.914	1.959	2.391
14.878	19.422	2.835
13.769	33.649	2.267
16.204	68.176	3.684
35.836	30.575	3.061
8.467	9.531	2.803
22.89	41.182	2.545
31.702	78.169	3.292
22.063	35.65	2.376
16.176	34.296	2.385
58.368	34.444	3.276
11.61	25.634	2.301
4.517	37.514	2.129
12.086	37.057	2.671
15.577	25.739	2.352
10.058	63.723	2.19
6.284	10.791	2.723
23.946	10.837	3.532
22.718	32.871	2.418
31.753	5.815	2.151
14.606	25.916	2.149
15.768	24.256	2.6
14.098	45.992	3.128
12.564	4.46	3.364
28.342	13.766	2.11
10.485	60.316	2.455
7.875	23.526	2.927
27.674	2.566	2.935
44.371	11.772	3.35
27.847	19.889	2.519
22.613	4.848	2.288
14.386	20.045	2.435
11.62	9.571	2.256
15.676	61.789	4.457
5.712	22.411	2.154
1.857	20.465	3.024
9.716	11.581	2.169
20.065	10.397	2.492
16.618	6.241	3.426
23.185	9.02	3.575
16.19	60.735	2.315
16.74	32.281	2.392
15.219	8.5	2.476
6.056	14.631	2.304
17.701	11.812	2.164
13.802	43.44	2.726
15.673	9.781	2.39
12.413	27.232	2.442
12.24	4.484	2.628
15.272	78.407	2.769
12.11	9.615	2.946
11.65	42.994	4.018
12.426	3.192	3.423
21.967	22.046	3.259
11.569	13.6	2.307
9.645	152.641	3.015
22.053	12.072	2.638
33.56	26.283	2.395
21.997	20.201	2.424
18.956	12.528	2.554
43.187	41.038	3.165
30.293	4.821	3.132
9.148	43.76	2.228
14.434	9.613	2.868
9.319	17.831	3.074
43.57	30.628	2.809
36.509	2.286	3
18.923	45.062	2.303
10.189	4.326	2.771
19.577	6.244	2.468
16.286	15.322	3.183
25.341	6.925	2.415
11.358	32.667	2.799
51.32	4.55	2.746
16.162	40.422	3.764
22.593	38.939	2.802
29.471	14.796	3.27
16.529	12.884	2.936
13.97	24.673	2.672
12.104	87.375	2.502
15.978	85.873	2.553
16.26	20.35	2.683
17.35	14.917	2.978
6.373	13.141	1.954
15.708	51.053	2.94
25.361	9.603	2.52
8.958	6.449	2.971
6.762	25.942	2.676
11.597	27.41	2.848
23.149	2.883	3.707
21.596	37.12	3.448
42.662	9.492	2.433
15.002	41.626	3.644
17.991	44.665	2.911
32.409	12.649	3.3
8.492	30.968	2.594
23.312	44.605	2.679
12.699	1.243	2.549
13.519	14.455	3.046
6.926	10.496	3.148
3.925	1.032	2.521
28.667	19.266	3.245
14.783	26.968	2.593
16.161	19.498	2.543
12.856	11.222	3.152
26.087	26.225	2.049
37.211	15.772	2.963
11.367	11.661	3.872
15.719	17.003	2.846
9.844	7.288	2.403
18.059	8.254	2.531
22.151	22.062	1.978
14.371	14.222	2.696
29.781	9.033	2.233
15.257	5.38	2.368
16.92	6	2.627
29.626	3.54	2.533
15.888	31.898	2.432
12.739	38.184	2.378
28.91	40.576	2.592
15.633	47.206	3.273
15.157	42.447	2.891
25.074	21.719	2.216
20.75	49.152	1.25
11.31	33.165	2.535
11.295	45.053	2.711
17.433	25.778	2.646
12.441	45.19	3.114
15.204	49.729	3.634
23.885	20.748	2.443
11.969	37.282	3.232
15.314	21.321	1.796
15.56	63.071	2.73
6	29.006	2.539
17.649	2.816	4.728
24.333	51.244	2.21
22.562	23.676	2.571
26.87	2.628	2.948
34.385	0.375	2.947
14.184	25.147	2.905
27.062	37.687	2.524
101.13	28.623	3.237
17.523	54.033	1.588
13.556	9.919	2.684
33.014	7.703	2.799
10.947	49.408	2.188
11.271	38.336	2.522
9.048	22.643	2.364
22.249	70.352	2.506
15.748	28.976	2.876
2.222	20.878	2.613
29.63	26.975	2.485
49.732	18.944	2.575
22.1	34.924	2.913
15.918	15.746	2.669
13.755	23.493	2.318
3.967	48.617	2.619
18.6	15.063	2.272
10.106	18.683	2.444
16.211	41.601	2.577
18.988	48.52	2.684
41.265	19.907	2.676
21.816	27.655	2.492
27.432	65.123	2.217
23.192	129.55	2.162
13.658	13.957	2.802
25.491	108.753	2.978
1.855	56.694	2.614
16.658	51.87	3.616
46.941	24.16	2.514
15.141	13.475	1.886
10.931	3.469	1.892
36.165	18.176	4.022
37.4	10.415	1.775
35.625	23.734	2.236
32.674	68.259	2.6
20.102	13.295	2.506
17.412	36.285	2.501
17.082	6.831	3.391
32.149	11.5	3.27
20.291	24.377	2.252
16	46.853	2.413
12.992	21.487	2.726
19.949	66.442	2.386
4.471	6.757	2.686
30.857	27.297	2.32
31.374	39.837	2.45
24.713	16.939	2.413
42.575	51.524	3.239
38.391	4.297	1.592
19.495	55.896	2.838
4.838	11.491	2.791
16.878	0.694	2.715
16.137	37.09	2.675
3.672	28.17	2.186
21.75	37.639	2.45
21.858	18.51	1.916
23.667	9.848	2.095
19.751	44.131	3.435
40.493	3.549	2.939
34.052	38.793	4.269
16.67	19.301	2.75
29.942	49.718	1.916
28.724	52.28	2.532
18.623	10.333	2.262
16.557	3.145	1.935
14.174	41.802	2.725
14.232	4.295	2.781
16.623	38.383	1.59
22.487	10.067	2.601
19.545	8.198	2.44
25.375	15.417	2.293
25.848	31.708	2.173
20.708	8.832	2.47
44.174	7.236	1.976
17.43	9.692	1.976
38.162	26.82	2.129
8.481	10.894	2.144
15.047	5.345	1.999
25.071	28.836	3.095
22.581	48.784	2.361
23.667	11.956	1.852
26.183	48.446	2.161
9.838	47.489	2.816
19.638	16.197	2.17
36.113	11.151	1.508
26.041	50.348	3.755
12.066	11.424	2.689
33.238	10.528	2.123
17.062	22.475	2.093
24.615	14.737	1.955
8.333	94.272	2.276
23.118	26.371	1.681
25.732	20.901	2.395
0.382	1.631	2.826
12.222	9.4	2.408
4.091	16.718	2.373
24.947	22.047	2.43
14.098	18.094	1.624
46.124	34.278	2.687
28.905	102.484	2.206
28.162	27.388	2.065
40.305	33.931	2.325
25.854	36.346	2.46
26.069	84.411	2.015
19.06	46.711	1.685
31.573	29.324	2.15
28.446	18.21	2.476
22.725	45.138	2.685
29.864	60.817	2.443
25.521	16.114	2.411
16.427	9.195	2.382
26.731	17.36	2.364
26.162	57.006	1.648
38.42	7.846	2.025
9.94	14.771	2.281
20.762	26.456	2.248
19.944	119.283	2.232
16.825	1.038	2.007
33.889	13.45	2.096
20.333	34.669	1.776
34.534	18.812	1.873
26.058	62.478	2.821
14.361	5.335	2.325
9.891	1.141	2.41
23.444	57.554	2.325
27.203	42.508	2.452
5.787	8.835	0.685
12.078	24.761	1.831
27.419	36.093	1.972
24.511	21.635	1.61
16.495	11.53	1.939
12.744	0.052	2.079
24.776	46.253	2.397
11.095	74.606	1.88
42.1	23.445	2.648
5.88	7.864	1.079
15.235	14.218	2.525
24.967	35.692	2.367
51.271	39.891	2.142
7.362	9.231	1.77
33.747	122.867	1.901
12.738	47.219	1.357
23.937	36.468	2.864
14.044	14.8	2.001
10.886	25.466	2.357
24.16	88.871	2.759
24.704	4.768	2.591
13.016	31.714	1.989
17.194	4.17	2.17
36.448	24.645	2.386
3.8	17.293	2.373
41.256	31.83	1.769
24.1	25.243	2.518
28.593	28.784	2.519
24.479	42.468	1.824
28.273	27.734	2.126
22.844	8.929	1.973
33.926	38.311	2.005
51.205	27.827	2.555
13.464	22.795	2.178
17.277	37.989	2.777
34.238	67.101	2.438
17.918	9.598	1.692
24.757	30.593	2.417
29.284	17.268	1.256
23.389	23.84	2.669
38.266	23.75	2.142
30.145	12.627	2.392
28.716	46.743	2.577
42.571	24.662	2.447
22.255	18.259	1.847
23.287	27.855	2.448
19.477	44.509	2.05
8.938	6.692	2.265
25.498	17.097	0.956
18.343	12.629	2.152
22.064	42.811	1.672
75.869	55.165	2.689
26.797	31.858	2.813
10.312	11.449	1.155
16.591	11.807	2.475
32.108	29.595	2.64
0.939	25.699	3.022
27.995	20.719	2.318
27.523	20.895	2.224
21.208	22.118	1.454
25.098	22.836	2.199
35.754	61.473	3.05
29.217	41.906	1.25
10.587	24.578	2.755
16.556	27.865	2.703
29.237	19.478	3.054
27.07	30.187	1.904
31.18	62.365	1.974
14.692	22.865	2.416
24.391	13.807	2.34
32.679	5.442	1.644
12.465	76.255	2.738
14.356	13.184	1.808
48.834	85.363	2.638
26.676	0.535	2.409
26.169	13.863	2.218
18.907	23.639	2.678
20.308	15.83	2.235
19.94	11.943	2.364
12.109	11.038	3.094
19.398	15.413	2.507
23.078	3.325	3.508
10.282	50.681	2.424
39.59	49.747	2.869
22.147	14.273	2.472
13.646	14.064	2.185
20.62	9.464	2.663
14.912	14.294	2.139
3.495	33.165	3.954
20.208	2.357	2.621
23.089	100.639	2.329
19.755	13.877	2.841
28.727	13.386	2.268
31.457	13.722	2.371
29.177	2.169	1.537
29.016	79.779	2.469
14.886	6.197	2.359
28.441	14.449	2.008
18.111	30.929	2.726
47.397	24.842
27.943	34.406
29.859	13.775
17.355	33.193
23.413	35.358
19.016	25.597
15.093	4.34
27.087	55.215
13.118	54.89
17.78	23.028
19.778	4.98
39.714	20.89
36.316	16.755
30.894	9.903
32.121	69.846
14.09	44.611
30.422	12.811
28.777	24.476
19.631	13.086
5.105	45.138
14.26	27.073
23.829	27.154
37.824	29.312
27.592	23.742
22.799	24.114
24.81	31.758
25.599	20.901
24.568	61.833
16.643	29
24.672	11.84
34.187	14.222
22.711	21.859
29.707	52.234
17.535	44.632
34.228	40.393
40.268	36.531
38.957	35.59
24.544	44.305
26.758	15.818
82.99	18.568
27.883	17.6
17.534	21.411
34.059	44.45
1.556	16.369
16.449	26.893
15.885	24.331
30.927	0.243
26.672	14.839
24.25	29.611
10.228	21.281
11.971	27.718
4.853	6.633
28.869	62.683
24.071	4.583
29.069	25.196
18.766	52.459
55.194	61.654
32.143	23.351
20.128	35.211
17.037	8.934
27.676	14.029
28	15.535
25.797	85.257
36.333	40.92
28.369	38.288
10.573	10.51
24.493	32.073
28.778	9.108
26.145	70.466
18.037	4.662
25.895	16.065
32.803	44.487
13.607	37.955
21.667	56.965
25.5	52.674
5.077	17.71
3.637	13.324
24.845	16.22
16.803	64.385
10.705	18.858
23.191	21.337
17.658	12.875
6.508	1.548
30.096	19.004
18.28	33.821
28.821	17.49
15.41	52.577
19.5	12.752
13.745	20.073
28.584	11.072
70.661	30.076
19.5	25.55
18.505	10.758
29.43	21.584
41.944	13.389
32.403	18.204
26.828	18.523
24.6	23.223
29.436	15.202
10.904	53.784
18.182	17.618
11.018	17.327
24.5	21.761
5.11	1.894
32.966	18.76
28.111	10.765
29.341	6.736
31.069	34.574
42.904	25.847
36.837	28.295
29.793	19.418
2.909	7.641
18.766	26.993
51.728	8.347
22.27	45.989
42.169	11.299
26.644	7.312
12.442	15.952
25.109	63.326
30.238	16.205
15.446	16.196
21.089	55.27
42.587	37.522
31.113	24.335
33.782	22.12
24.942	16.983
24.428	35.955
23.859	30.409
39.491	16.519
25.814	13.202
24.677	14.621
24.465	13.621
19	17.152
28.508	6.979
21.241	14.731
26.369	44.347
20.162	46.744
0.308	24.73
21.143	15.574
23.87	23.322
18.067	16.727
29.768	10.936
2.558	21.826
34.794	3.301
15.74	20.556
8.75	26.161
10.382	23.567
24.817	11.369
20.62	6.064
38.673	30.791
24.783	37.861
19.639	65.258
8	21.277
19.336	24.839
21.299	10.54
11.673	18.023
9.143	58.076
21.909	14.415
15.643	29.897
23.03	15.287
26.625	20.155
31.519	39.533
24.113	11.578
27.8	23.188
19.524	10.996
25.57	45.529
13.163	15.059
20.357	37.186
21.955	21.219
21.097	36.851
22.829	2.525
18.674	52.75
25.414	21.181
9.333	25.56
3.213	4.968
127.667	67.747
24.715	33.238
30.587	12.53
29.929	49.618
27.332	28.464
17.413	43.566
27.36	41.157
13.719	1.876
27.04	10.037
21.663	34.664
29.342	21.669
14.294	10.846
27.983	13.95
21.874	43.89
28.079	23.546
24.621	4.742
8.694	25.133
18.659	16.374
20.745	22.142
24.312	16.372
20.532	22.246
8.974	34.021
25.725	32.961
27.826	33.144
24.899	30.534
9.42	14.188
22.967	5.398
26.682	35.591
23.173	17.317
27.971	13.918
19.341	6.51
20.938	22.578
8.795	26.107
8.212	21.91
34.97	3.695
10.442	14.272
26.081	15.42
23.853	16.956
26.11	14.977
11.152	13.957
14.91	13.358
25.531	21.5
24.236	15.387
19.495	9.505
20.909	35.655
16.797	41.823
19.165	13.63
18.205	12.879
38.5	52.881
26.165	43.119
2.212	30
31.591	7.72
17.373	18.382
15.056	30.659
39.933	7.351
7.795	30.812
2.621	13.455
20	13.419
21.444	32.775
18.654	12.744
16.216	14.31
22.709	50.229
30.566	5.114
29.833	0.975
26	18.003
31.417	16.514
10.834	53.429
1.472	18.733
24.378	8.213
24.425	77.909
23.387	19.266
11.561	13.955
23.703	18.569
1.987	22.494
45.184	12.066
18.774	43.86
5.337	21.519
22.7	30.458
24.145	15.342
4.467	13.418
8.645	8.512
36.141	19.451
5.566	28.705
27.289	28.358
36.429	13.968
20.156	18.979
1.978	89.825
11.598	10.39
21.309	19.336
10.846	16.18
16.566	2.169
21.016	32.865
24.482	24.573
24.202	46.443
29.079	20.089
24.726	18.521
18.34	17.19
15.52	4.642
6.241	10.8
3.896	22.546
15.808	18.557
7.972	10.56
6.947	30.9
20.391	41.551
13.16	38.91
35.745	23.634
4.272	18.699
5.327	23.764
28.091	28.277
18.031	21.36
32.969	19.388
24.828	16.74
25.034	12.088
4.755	14.799
28.547	6.93
0.73	36.569
6.143	0.558
10.747	10.89
17.704	19.221
24.922	20.872
38.853	24.118
23.339	14.228
17.574	13.826
15.553	1.527
28.339	21.27
16.071	18.528
3.175	28.136
4.432	14.405
15.025	34.727
7.351	30.414
26.182	14.226
24.443	22.393
11.433	22.428
18.707	10.853
1.064	8.681
5.283	23.254
19.992	19.254
2.548	11.719
19.15	12.415
17.875	1.473
30.582	10.823
20.946	19.122
21.53	3.336
30.459	15.21
18.887	29.436
4.262	19.535
18.964	16.951
22.847	18.106
8.726	16.206
24.419	49.004
13.169	31.941
11.829	13.355
23.694	14.092
2.618	40.207
8.206	5.278
21.971	14.612
9.75	8.853
14.989	25.246
33.713	20.475
12.734	16.014
8.488	10.798
17.771	33.151
10.962	31.223
18.804	33.861
28.311	29.073
3.395	8.123
8.641	17.117
22.31	16.601
23.041	9.687
24.285	27.707
1.17	16.974
33.353	13.506
9.662	20.853
16.969	3.706
12.654	14.011
35.367	38
6.611	6.309
13.113	21.332
34.56	22.132
39.636	12.959
1.357	23.087
18.719	23.927
9.41	17.127
23.411	17.446
18.597	6.612
3.344	14.65
5.452	11.743
18.482	17.183
19.168	10.482
22.337	16.132
6.312	28.096
17.382	13.132
10.215	12.237
22.734	9.497
14.548	9.646
23.051	22.275
14.318	7.011
15.458	10.09
17.623	15.008
2.804	7.523
34.981	14.966
9.347	19.683
10.385	18.671
3.694	11.019
5.392	20.381
11.309	30.727
20.61	39.446
13.418	3.352
24.646	9.56
22.279	8.25
2.773	9.395
25.683	22.545
20.069	23.677
14.803	38.602
15.336	8.289
5.264	13.024
24.932	7.007
11.756	23.633
1.823	13.443
11.508	9.633
19.439	20.564
21.604	12.033
28.503	25.86
17.149	8.11
17.924	14.031
19.163	11
18.282	28.987
27.235	7.962
9.487	14.225
29.02	8.301
29.417	10.463
9.472	9.587
30.225	11.034
19.963	15.721
13.757	16.315
22.701	7.392
7.862	12.217
24.696	5.637
19.206	12.465
53.028	10.993
11.538	4.143
35.152	73.029
18.731	12.485
25.618	13.048
9.107	12.882
8.19	5.105
11.693	10.472
17.033	1.763
10.007	20.419
4.565	7.412
22.673	11.302
7.788	27.797
14.713	25.888
18.25	8.686
8.719	22.715
18.293	11.512
29.264	33.331
11.4	10.159
9.021	16.379
38.358	18.259
11.33	12.483
8.467	11.027
13.681	12.601
24.59	11.392
15.718	10.18
6.415	8.464
11.453	9.746
3.378	12.413
24.667	28.283
25.034	12.852
1.425	11.879
17.938	24.973
13.087	12.819
17.303	6.658
17.661	11.245
16.69	11.306
6.3	9.499
5.903	7.265
20.813	14.085
6.684	15.243
25.039	11.082
1.036	13.277
20.262	107
11.347	23.953
20.149	24.956
17.833	19.575
30.876	16.156
4.963	14.337
8.393	20.635
9.89	23.655
29.441	10.003
24.053	4.739
6.079	12.856
18.912	5.598
8.189	8.496
18.418	7.377
19.277	18.763
12.106	23.401
36.024	14.736
4.354	13.231
13	7.525
20.401	14.579
18.588	22.928
54.34	6.854
16.389	39.98
25.748	13.77
18.075	11.96
19.453	9.323
11.108	6.553
16.745	14.929
12.468	10.19
11.206	19.688
13.033	17.541
20.224	30.883
21.867	16.565
22.984	11.914
18.831	26.192
1.169	11.698
24.985	17.585
11.15	11.922
19.788	11.326
27.301	13.121
15.773	12.438
2.587	11.663
30.096	7.976
13.595	11.949
6.141	18.077
6.703	13.281
20.213	11.802
24.199	9.517
28.53	9.522
16.862	14.778
5.694	10.762
23.316	22.558
21.322	29.975
8.326	7.97
27.422	16.194
4.571	6.223
28.477	27.761
15.053	16.463
23.351	19.41
28.928	18.503
15.836	13.613
34.739	13.175
14.914	8.161
24.22	12.379
3.758	9.65
1.5	47.59
9.594	3.899
4.647	19.203
22.82	9.728
4.959	19.361
16.02	14.059
24.873	12.157
31.545	12.04
18.178	8.445
16.443	8.925
11.727	18.922
7.217	7.836
22.118	13.788
29.707	8.61
19.736	15.282
5.569	30.308
2.394	11.969
23.131	11.722
9.179	12.895
9.136	9.823
23.193	16.704
18.406	6.346
20.087	11.475
6.74	8.946
1.351	7.173
16.294	10.307
7.824	16.365
51.758	9.681
5.588	10.8
41.428	9.428
7.394	8.861
33.492	12.102
8.764	11.366
20.617	7.379
18.237	7.67
11.549	16.61
19.756	19.648
7.65	10.995
11.995	6.79
15.8	11.228
4.598	6.496
25.564	14.391
28.317	11.97
19.493	11.822
11.509	17.146
4.495	26.638
22.667	21.121
7.011	25.902
31.488	14.009
28.454	3.94
4.615	10.238
7.128	13.34
19.161	9.333
16.488	18.052
3.648	8.919
16.172	16.151
3.87	12.833
29.52	13.05
30.569	8.247
5.97	12.657
19.744	11.039
25.562	7.311
8.861	9.924
9.324	7.531
10.134	21.32
5.246	17.703
20.616	13.887
20.751	12.496
11.742	10.771
14.405	8.286
17.245	6.574
1.153	19.595
16.11	28.826
14.293	9.393
10.801	8.434
13.33	9.229
5.503	9.091
16.2	9.951
25.205	18.4
17.614	14.699
5.372	10.996
2.612	8.182
1.818	8.334
10.667	19.859
22.184	11.136
6.027	12.919
11.762	27.617
21.617	14.337
32.634	10.363
16.671	7.422
9.594	14.795
2.867	15.738
38.333	15.463
23.12	25.639
14.403	19.709
13.986	19.512
19.564	17.286
27.908	13.526
9.281	18.973
3.909	14.976
11.758	11.647
18.81	11.163
34.321	18.63
8.886	11.262
15.656	13.32
22.306	18.45
12	9.192
16.927	14.484
14.73	14.664
16.277	12.717
7.605	13.411
16.267	21.882
8.934	9.068
19.517	21.59
28.218	18.564
14.536	24.761
4.009	16.443
7.207	19.784
17.539	11.349
5.877	36.264
23.206	19.488
25	15.426
17.583	26.268
36.184	20.558
0.94	5.969
4.636	20.296
23.177	16.607
21.145	25.873
20.503	23.104
1.755	13.457
6.188	30.105
0.726	16.784
17.545	18.988
21.317	42.067
23.041	14.921
5.243	13.065
25.989	20.269
21.392	22.283
12.325	11.799
12.911	81.504
16.942	31.687
9.667	39.156
1.385	13.324
17.091	21.953
11.25	26.049
5.081
21.521
8.753
16.101
33.533
13.481
22.231
18.156
2.111
19.022
18.8
18.436
17.727
6.859
3.757
0.358
14.143
9.159
18.193
19.912
9.59
14.529
9.681
19.379
22.487
22.852
18.865
26.261
6.732
13.906
1.387
21.858
18.529
18.032
1.409
20.672
21.143
6.281
15.421
14.051
5.843
19.142
19.741
15.028
19.489
25.567
17.688
25.916
12.086
18.87
15.292
20.151
17.109
16.036
19.899
21.08
16.868
20.695
8.017
22.248
11.333
12.98
11.539
20.989
26.598
23.874
4.156
18.516
15.89
3.638
18.486
17.59
23.985
14.934
10.614
13.635
24
11.58
38.956
9.689
16.977
8.242
6.964
65.099
16.5
12.079
18.489
20.319
17.286
19.35
24.048
14.186
19.3
20.863
21.882
5.374
20.338
15.377
16.991
18.215
9.462
15.533
37.734
14.704
19.452
13.672
20.101
4.994
8.986
20.643
45.321
13.977
19.153
7.563
29.248
21.035
22.752
21.924
8.949
32.147
17.377
27.277
10.487
18.373
23.613
26.634
7.395
6.658
13.761
7.589
19.183
23.212
21.693
21.488
22.961
21.417
16.199
23.947
7.597
5.371
21.453
26.064
10.421
9.161
18.458
17.885
19.351
4.961
15.722
6.873
23.536
38.386
3.507
21.062
30.209
14.404
16.771
5.624
16.919
21.3
10.131
21.348
21.486
9.706
26
7.049
14.981
25.457
17.467
12.43
9.103
25.326
17.591
30.961
25.473
5.061
8.414
27.857
22.085
23.509
8.136
6.063
15.381
15.896
25.936
12.739
26.91
10.863
14.92
24.48
17.78
20.75
7.564
19.11
10.916
20.518
9.619
9.036
6.426
24.623
13.13
5.677
19.331
7.82
30.288
20.794
23.302
16.495
3.677
3.8
11.879
26.709
2.853
25.096
16.878
30.195
19.83
11
24.832
4.028
16.874
3.774
11.304
19.276
13.937
6.169
9.304
22.62
17.227
1.387
11.5
25.814
9.582
22.139
24.4
9.76
29.208
23.104
16.735
14.98
14.984
26.58
21.523
2.789
17.525
27.264
16.154
4.732
5.702
19.056
14.307
7.302
14.589
9.304
22.945
21.728
8.172
20.929
17.72
30.209
26.191
22.898
14.653
3.082
12.62
8.5
13.262
80.366
12.297
11.105
19.373
17.295
17.446
19.67
3.733
5.576
7.08
18.711
22.661
16.523
23.122
9.268
19.647
11.213
21.872
1.516
25.815
25.069
21.063
11.852
17.028
23.956
9.374
5.878
10.304
13.908
21.096
16.148
17.771
19.326
21.567
21.561
14.836
20.328
16.082
18.547
18.056
6.851
22.082
13.101
25.316
27.024
15.535
18.16
14.563
8.432
26.824
22.958
15.098
23.397
13.936
30.725
14.923
20.478
11.362
29.877
3.477
28.506
20
9.697
12.617
21.445
20.606
17.632
13.101
17.854
25.435
29.158
25.021
22.333
16.703
12.022
13.266
21.528
19.186
22.87
17.272
19.264
10
19.783
17.301
19.339
25.547
21.996
22.37
12.701
19.048
10.059
16.23
2.315
22.203
20.806
12.16
18.108
17.608
11.993
16.426
2.521
21.276
18.392
14.739
3.051
27.618
13.314
15.75
17.648
20.09
1.387
23.456
18.761
19.52
9.383
10.794
6.642
18.631
8.395
13.655
20.686
11.626
16.216
21.708
13.683
17.845
25.887
94.227
2.721
26.259
17.89
12.469
16.255
19.316
19.445
20.574
33.682
16.29
29.448
6.646
14.406
22.632
21.757
19.565
30.5
17.714
16.012
13.055
13.673
13.104
16.239
15.143
18.829
2.214
6.087
11.343
12.815
18.135
16.31
1.594
17.775
6.519
21.149
11.423
14.452
11.132
12.253
0.879
11.595
27.33
18.14
7.337
1.608
7.927
22.787
18.353
13.011
7.551
16.179
2.59
6.317
12.482
14.789
23.636
13.83
5.176
3.462
22.705
13.566
9.333
7.96
11.891
10.615
14.442
10.262
16.222
16.579
5.182
10.319
17.81
1.162
17.643
9.553
18.287
10.102
22.686
10.534
0
17.471
9.586
7.311
18.713
8.039
10.594
6.908
28.606
5.831
12.606
24.313
7.865
8.667
14.104
1.559
31.311
23.815
12.866
17.556
12.632
6.916
9
1.675
16.037
16.258
11.175
24.646
6.152
2.573
17.361
9.341
13.985
5.074
2.492
8.125
22.31
9.63
9.584
7.571
0.075
9.663
69.087
11.321
23.337
16.454
19.087
2.434
4.8
134.929
2.027
22.585
8.644
9.551
7.824
13.862
19.192
30.052
3.354
20.169
10.405
11.36
13.773
23.01
15.375
2.486
17.911
6.605
7.042
14.128
1.257
4.159
6.922
40.144
8.204
5.357
10.434
5.643
8.503
13.711
5.225
21.021
14.36
12.757
16.458
18.024
2.944
22.146
8.171
1.46
8.05
32.599
12.8
18.384
3.958
7.449
9.987
13.23
3.727
8.568
23.302
2.769
11.644
34.992
33.232
5
32.947
15.46
2.261
7.504
8.628
9.233
7.444
14.467
27.645
14.122
27.541
15.3
7.228
17.448
13.204
18.86
5.044
11.51
7.656
2.552
31.117
12.973
11.78
3.769
1.534
24.075
17.5
10.719
18.656
19.412
20.471
9.212
13.427
12.055
7.807
9.361
11.864
18.611
10.87
14.221
7.861
24.82
28.323
7.738
4.807
12.617
13.147
30.637
11.48
8.194
12.316
13.655
16.201
13.895
8.495
4.176
36.901
23.703
13.92
8.414
8.602
24.762
16.061
15.178
14.714
18.707
13.447
8.316
6.125
15.441
23.147
4.841
27.925
11.106
14.002
11.264
15.846
17.642
16.993
5.139
8.516
7.713
5.303
40.745
17.104
15.038
12.46
5.912
3.548
8.242
4.023
9.714
18.796
1.735
17.764
17.278
4.309
13.868
11.179
12.699
9.176
11.477
3.091
4.613
28.683
6.765
1.059
10.049
2.579
26.756
13.831
29.079
42.183
1.806
16.941
27.424
10.667
15.676
14.889
15.764
11.892
12.964
14.834
9.645
14.5
23.776
8.809
6.343
10.826
16.306
18.618
12.657
2.062
31.675
18.633
10
25.084
17.232
14.649
21.709
14.788
12.09
12.456
14.059
12.73
24.044
20.527
160.879
14.782
9.543
19.22
17.279
21.942
22.522
16.667
9.461
4.606
25.641
46.226
5.743
20.398
15.011
8.648
12.539
24.929
13.248
8.525
8.581
13.545
25.768
15.7
6.522
2.507
21.542
14.028
16.222
2.762
15.039
24.905
11.712
11.592
18.758
23.436
10.386
8.533
11.105
12.143
13.907
24.484
25.554
14.4
22.146
18.683
20.64
19.507
27.842
14.333
27.132
15.074
19.538
12.07
12.25
16.311
15.277
23.896
16.364
17.863
12.23
22.366
13.512
9.271
16.02
12.47
13.307
10.835
21.677
11.067
22.741
19.146
43.388
8.884
1.5
20.405
15.527
8.522
17.424
9.149
26.1
17.221
11.095
9.338
12.799
0.881
16.26
20.023
10.772
10.976
7.2
9.256
25.902
12.529
22.471
9.984
18.969
24.909
7.03
11.333
9.263

## Sheet: 3i
sgNT	sgPlxnb2 OE	sgPlxnb2 KO
11.964	16	31.695
13.504	12.044	2.465
0.271	16.986	11.618
4.247	2.898	8.731
6.572	4.39	17.153
51.704	22.056	6.896
4.062	1.175	50.506
6.463	7.242	4.049
12.691	11.842	10.173
7.796	13.633	80.213
0.841	8.421	40.899
15.263	2.45	6.957
0.802	7.806	1.299
1.8	18.538	5.95
6.088	4.599	7.084
4.136	0.607	24.035
3.474	2.543	62.708
10.719	11.103	2.538
0.206	0.837	0.471
5.97	0.887	2.426
30.525	13.538	31.112
7.029	0.643	30.417
0.231	10.64	27.426
0	8.325	29.286
10.418	3.644	0.392
0.265	21.84	12.819
0.008	5.588	8.045
8.656	3.165	19.732
7.219	24.546	29.341
41.161	2.744	8.719
7.612	0.81	6.24
0.398	37.154	41.134
0	31.013	49.472
0.479	7.26	9.999
26.338	2.597	11.491
5.725	7.228	16.908
5.682	8.2	30.401
6.647	1.97	32.826
2.039	8.149	29.018
5.165	1.575	8.366
8.04	18.358	22.849
0.717	10.09	12.79
0.058	2.224	53.68
3.104	26.877	9.756
5.892	23.263	12.3
61.359	2.375	4.94
2.223	3.233	21.234
4.861	8.097	44.209
10.441	2.174	3.728
19.966	12.581	7.594
0	1.333	32.93
1.286	17.519	5.499
6.099	1.283	13.426
4.142	5.329	8.349
12.977	9.432	41.725
1.693	2.146	7.721
65.813	1.991	26.808
7.515	3.216	45.38
0	25.01	29.266
8.389	2.152	10.722
3.631	3.935	17.321
5.296	1.333	57.347
0.003	1.048	9.247
15.369	15.752	4.514
51.369	0.21	8.008
13.659	10.396	3.682
26.539	0.448	34.184
7.095	3.644	27.523
1.139	11.117	75.548
14.734	5.886	10.212
13.628	2.319	88.482
20.985	0.738	37.963
25.619	2.262	22.54
12.397	1.711	63.503
8.644	8.289	8.35
82.388	3.626	14.399
9.078	1.812	63.948
24.022	0.872	21.654
20.873	0.797	19.913
0.044	5.966	33.19
6.955	8.763	10.603
3.744	0.445	4.77
0.539	9.811	45.697
0	0.477	69.357
0.016	22.3	0.605
4.383	0.386	12.241
10.005	17.495	9.079
1.662	2.744	26.827
5.429	2.719	53.066
24.61	3.147	35.509
2.534	9.444	37.518
16.92	1.681	33.521
4.85	2.218	25.094
3.104	9	33.689
28.347	5.548	24.147
20.193	2.545	14.957
40.054	2.196	4.837
22.179	1.946	0.617
2.284	4.887	5.077
1.208	2.811	19.765
0.302	1.208	27.083
7.013	0.147	65.102
0	0.475	47.834
6.898	1.373	16.684
12.901	7.77	6.802
7.212	0.312	57.157
3.247	1.508	8.532
2.587	2.491	0.258
0	2.932	22.508
2.914	4.761	27.251
1.441	3.171	98.593
3.005	2.47	11.861
10.949	10.133	12.485
6.967	1.707	145.241
3.341	0.714	75.261
2.596	7.179	31.289
0	4.268	13.35
139.532	6.144	8.252
61.929	4.097	55.942
4.657	12.769	15.95
21.091	30.422	29.088
0.03	1.347	6.146
144.216	3.9	9.363
36.454	2.723	42.166
2.961	0.392	129.208
3.351	14.9	0.538
23.771	0.464	83.431
4.577	8.24	17.347
13.5	1.447	68.132
7.175	1.366	43.281
3.094	2.375	112.245
66.182	0.543	63.567
1.748	4.727	80.798
9.489	0.269	15.919
6.061	3.655	1.158
5.423	33.448	25.851
3.096	18.462	16.3
3.802	5.708	15.896
12.972	16.771	6.021
32.273	3.167	1.322
0.773	40.484	73.687
1.725	2.366	65.315
24.219	2.182	11.425
3.957	7.887	14.546
1.866	6.563	35.053
100.399	5.075	139.237
9.54	7.729	56.939
14.284	10.994	0.103
3.437	2	4.02
0	12.049	23.431
0	5.539	195.804
5.905	4.067	48.606
0.056	14.155	12.946
14.325	10.323	6.403
6.517	0.211	44.254
0.242	0.491	26.678
9.959	5.075	15.181
2.212	4.298	7.678
15.336	7.109	15.249
9.332	45.613	33.486
10.23	9.471	7.861
8.589	1.959	6.345
2.514	26.662	33.394
5.034	0.367	1.631
8.473	42.733	25.246
0	6.852	12.445
1.021	1.066	30.395
23.764	0	20.259
11.586	1.548	43.338
27.421	8.777	23.154
34.213	16.385	8.6
0.345	6.918	48.188
3.609	3.84	0.244
6.868	0.276	0
4.288	6.215	12.874
3.192	8.125	30.929
4.223	26.25	10.815
4.517	5.634	4.535
0.127	2.281	50.192
10.382	11.629	23.947
4.035	9.74	5.048
4.929	6.284	40.003
2	1.4	21.927
3.943	0.348	18.017
5.477	0.17	26.598
13.641	2.531	11.483
55.763	5.732	0.989
11.873	2	0.402
8.686	3.557	14.982
7.814	10.17	4.192
2.107	33.965	10.402
5.039	0.018	0.703
2.896	0.802	18.379
0.285	11.537	19.007
12.473	28.205	11.397
2.253	5.909	61.775
8.166	5.785	19.003
0.619	4.507	2.705
13.653	2.579	45.156
0.947	5.348	27.951
9.318	4.98	48.176
0.325	16.133	5.391
2.204	3.191	9.018
1.537	25.159	8.507
6.726	15.782	2.14
6.118	5	14.305
2.261	2.194	19.84
12.669	5.251	0
0.009	17.844	6.799
2.658	26.59	26.688
4.769	10.365	23.899
5.103	5.757	0.057
91.244	0.27	8.181
10.537	9.943	27.488
3.753	6.557	43.555
1.73	22.983	0.145
2.072	1.552	4.461
0.359	2.985	12.581
7.708	20.519	3.081
1.759	4.627	5.862
6.749	3.766	3.213
4.041	4.494	34.882
4.38	8.984	2.695
9.528	21.429	98.493
0.302	3.983	9.911
10.366	1.912	42.149
4.038	3.5	46.95
4.041	6.565	4.003
5.326	49.94	69.647
0.126	0.233	0.332
6.368	9	2.011
18.056	1.785	27.272
53.112	5.17	12.708
51.477	10.873	25.153
15.646	4.45	4.602
4.587	11.213	8.546
0	4.894	16.925
3.211	18.028	22.226
1	4.631	0.806
5.877	2.269	6.846
0.558	18.479	1.47
7.119	5.97	44.213
5.286	6.641	31.232
5.239	3.988	108.099
38.016	8.589	0.606
3.92	31.596	16.288
22.822	4.533	44.346
0.245	10.96	59.43
5.686	5.961	3.682
5.146	5.614	2.386
48.948	6.129	25.092
64.24	3.184	8.861
14.807	9.667	14.022
7.576	6.088	17.752
1.595	6.188	18.081
8.497	4.878	23.526
1.423	7.71	2.996
4.919	11.873	58.222
5.553	32.748	6.124
1.62	16.971	10.253
2.264	25.642	0.678
8.286	3.826	2.005
0.517	2.754	10.984
6.9	7.17	2.84
13.793	26.887	11.032
1.857	17.254	21.78
1.05	10.857	10.435
0.204	3.88	5.311
2.2	0.877	3.25
10.352	4.252	0.266
2.878	19.299	21.359
3.748	23.327	3.001
3.576	4.691	9.117
31.97	0.258	17.704
8.149	2	18.265
7.891	2.678	8.255
3.6	62.913	9.69
8.161	20.708	31.69
0.618	26.837	13.115
3.3	25.925	26.082
6.613	3.92	33.071
2.952	4.819	22.99
16.99	7.81	4.205
1	16.571	1.677
6.866	12.874	14.48
12.274	0	16.918
0.565	7.455	12.233
17.909	17.209	9.851
12.166	5.699	11.242
4.045	26.365	2.979
0.989	11.609	14.332
1.143	2.63	11.772
18.873	7.769	13.637
8.858	51	0.56
24.394	0.028	38.206
69.253	2.62	10.713
8.967	10.921	36.462
7.556	39.681	11.027
8.084	23.36	14.274
20.018	20.738	4.902
5.144	22.153	1.523
9.901	17.968	12.132
11.953	10.625	1.113
1.607	0.457	17.928
0.309	37.395	29.247
3.566	11.989	5.068
7.274	15.023	7.598
7.454	39.557	12.287
3.824	15.224	32.171
4.343	0.261	60.954
9.226	5.559	20.375
5.356	32.78	66.909
11.42	13.353	26.409
4.769	2.516	4.652
0.021	33.851	2.822
1.28	22.418	2.071
3.032	0.558	1.459
5.011	1.739	3.359
10.965	1.571	4.805
0.507	31.129	136.721
0.055	18.989	16.169
0.065	0	3.976
21.065	4.772	2.27
15.445	4.911	10.338
4.668	1.768	21.785
0.38	2.091	8.358
58.844	14.707	28.064
6.139	3.061	1.439
3.647	12.917	6.971
0.414	12.596	21.96
0	10.694	0.193
2.716	33.956	3.899
7.877	12.591	6.921
24.496	30.438	33.394
45.621	13.111	31.148
15.723	23.618	0.367
5.29	39.544	4.71
19.417	23.885	18.654
0	50.562	2.729
38.995	4.981	5.078
2.864	36.435	64.77
7.706	3.758	3.986
12.042	3.321	8.953
15.242	5.838	7.324
1.94	4.468	6.482
20.393	3.573	2.476
7.896	4.866	30.036
3.943	6.549	4.09
0.056	8.966	1.958
1.164	0.449	18.864
10.985	13.167	0.84
0.056	11.797	1.254
13.856	9.459	5.395
13.829	13.036	25.185
0.783	15.592	28.264
6.231	14.765	19.753
10.14	12.044	8.194
8.278	13.92	25.763
8.217	40.661	15.441
0.036	1.261	11.034
2.5	12.405	0.474
17.268	13.315	1.309
0.944	24	3.207
0.004	37.55	23.924
6.816	28.718	0.029
6.32	31.328	2.713
22.281	2.911	1.011
8.118	2.61	4.281
17.416	29.046	14.236
0.142	6.175	0.441
0.252	2.109	13.444
6.714	18.654	54.775
1.186	6.882	0.93
17.257	23	1.305
6.248	25.111	0.852
5.243	6.061	2.678
5.8	30.816	19.369
0.337	11.102	78.416
1.605	30.341	17.226
7.233	13.714	6.531
7.656	0.378	14.772
13.338	3.497	4.708
9.451	6.24	0.546
1.016	7.661	7.78
1.383	7.293	10.857
7.589	3.771	3.826
12.039	1.25	119.202
10.816	6.881	7.465
18.195	10.667	0.075
6.687	29.054	16.639
7.167	0.391	0.057
4.557	0.905	14.483
2.163	40.683	3.65
0.552	20.259	33.503
0.405	5.667	18.783
9.233	21.911	43.317
55.466	5.301	3.309
4.976	10.429	9.4
7.259	50.26	0.252
1.154	17.922	26.186
6.099	2.738	0.718
0.214	18.649	6.555
15.912	2.03	3.143
0.911	0.182	33.705
0	9.912	1.273
2.972	18.891	1.151
14.608	5.58	0.258
13.47	12.701	1.745
0	34.422	9.545
3.451	12.75	9.077
2.912	3.911	0.085
16.337	9.75	5.402
11.41	11.487	4.794
0.845	5.33	4.514
27.391	3.568	4.667
6.876	3.439	2.872
21.069	27.946	4.565
0	5.667	3.333
0.082	19.304	23.203
1.286	20.193	5.806
6.357	35.878	8.955
12.529	16.5	17.405
0.056	13.716	40.268
5.536	3.706	33.204
14.46	1.854	10.918
5.666	20.058	1.13
7.69	18.732	1.987
6.918	6.222	27.055
0.526	13.048	5.22
14.284	20.303	4.412
5.885	23.991	12.122
1.692	1.687	4.163
11.232	1.824	3.646
0	15.456	3.05
0.912	9.194	25.076
11.915	1.017	4.641
2.835	1.898	5.597
0	14.983	10.205
1.819	0.085	66.149
0.246	24.468	8.971
2.579	23.329	0.406
8.159	6.396	32.28
0	1.522	0.579
0.023	11.872	2.428
8.372	26.619	9.499
8.574	3.667	2.797
0.835	19.426	1.352
0.513	3.514	0.92
3.368	3.111	1.483
0	3.026	18.314
1.658	2.23	15.544
0.699	4.142	12.429
5.241	18.093	13.272
5.919	9.749	7.635
0.483	3.21	0.818
3.83	1.75	0.175
5.617	12.585	7.15
0	3.81	31.196
1.854	9.507	0
0.054	5.278	30.244
1.167	2.352	13.87
3.908	0.898	12.525
0.395	1.708	2.387
1.393	7.375	15.19
0	4.618	33.314
0	3.363	10.135
4.715	4.864	27.496
0.807	0.766	41.71
28.91	5.014	0.857
9.556	4.941	2.385
0	2.605	1.022
4.215	5.606	2.559
3.033	3.574	16.667
0.424	58.661	27.772
8.069	2.426	15.263
4.462	2.977	71.031
0.511	3.924	16.928
0.689	76.587	18.775
1.285	5.832	16.424
4.146	1.519	0.925
4.571	41.671	62.249
0.589	1.179	4.042
4.813	14.656	21.634
0	3.342	27.539
0	6.93	2.738
0.457	80.227	10.764
7.055	8.088	16.423
2.085	5.25	35.057
7.576	20.33	0.642
3.291	2.23	7.202
5.468	3.409	1.108
24.792	22.523	2.175
4.76	3.973	46.75
0.005	12.448	23.582
6.778	3.539	3.864
26.888	2.486	34.807
8.159	4.237	12.152
4.147	5.517	5.749
6.241	11.903	8.015
4.637	5.107	0.144
6.755	2.807	1.917
3.043	9.807	15.056
2.381	3.98	31.886
5.943	2.641	0.346
9.983	3.045	1.021
1.081	6.636	0.075
32.369	2.234	48.356
15.796	68.166	5.721
12.07	13.908	3.963
19.079	14.941	5.49
3.909	27.139	21.633
14.412	2.961	27.805
6.836	13.719	2.281
0.18	2.545	7.938
4.289	11.818	13.305
0	4.591	7.564
55.727	1.193	20.194
0.018	4.215	39.558
1.296	2.54	3.94
6.757	2.56	20.879
1.247	6.011	2.753
0	21.092	21.013
4.116	20.05	2.423
6.651	1.415	9.441
0.589	6.328	17.896
18.663	2.814	2.922
0.013	12.375	9.168
9.275	5.834	8.299
9.34	4.406	107.906
0.209	4.28	28.275
21.648	0.75	1.898
0	28.743	12.866
0	1.444	4.157
3.192	2.448	7.65
2.442	6.165	5.893
2.884	5.04	37.294
4.089	5.848	23.684
9.726	11.284	17.571
0	15.247	23.405
2.757	7.69	6.811
8.994	0.747	13.368
0.052	4.767	15.506
11.254	18.957	5.073
5.679	4.247	17.279
1.594	3.146	65.968
4.009	42.034	6.061
3.123	0.968	8.847
0	3.275	52.438
0.128	16.975	33.027
11.953	9.07	18.85
1.353	5.907	60.223
5.095	5.812	9.186
20.531	1.727	21.32
0.485	4.611	3.711
0	21.485	14.233
0	11.097	20.877
2.948	3.609	4.7
0	2.224	21.299
1.262	2.888	0.122
6.797	5.16	8.749
1.6	7.333	5.593
3.635	5.704	13.801
11.682	7.858	4.334
0.085	13.835	0.159
10.074	1.448	6.092
19.495	16.191	6.887
13.835	6.646	28.531
4.105	1.073	11.953
0	17.325	7.146
0	6.111	29.739
2.528	3.132	8.56
1.445	1.291	16.572
0	0.713	21.809
4.971	1.435	18.533
2.606	2.675	3.739
5.453	4.528	2.063
	2.362	15.602
	3.237	8.308
	12.443	21.789
	1.577	23.264
	1.383	18.036
	2.324	35.887
	1.995	12.888
	9.22	8.811
	10.161	7.691
	0.516	30.645
	4.165	19.096
	4.391	39.454
	0.393	7.336
	0.84	34.919
	0.793	18.426
	13.985	10.707
	0.766	5.881
	4.278	5.806
	0.148	8.863
	2.381	5.502
	4.33	34.454
	3.768	10.984
	4.667	41.115
	1.484	1.624
	5.878	0.878
	26.676	15.842
	19.041	25.381
	50.013	1.34
	10.424	28.662
	4.33	8.645
	2.724	89.602
	8.767	29.017
	10.337	18.529
	42.81	12.403
	1.981	2.227
	18.025	10.993
	7.913	2.957
	10.101	1.151
	18.555	1.206
	1.899	21.475
	9.346	7.909
	69.755	14.613
	117.273	9.521
	10.349	12.597
	1.614	60.686
	11.939	17.784
	1.934	8.95
	0.909	9.767
	5.339	6.351
	14.171	22.212
	79.754	8.747
	21.162	25.853
	76.92	14.578
	15.399	65.076
	24.157	1.377
	2.976	5.668
	15.988	1.861
	10.889	0.977
	3.622	25.983
	1.621	20.227
	4.124	14.498
	3.629	23.05
	3.433	27.797
	13.221	16.205
	15.418	6.182
	19	13.622
	25.695	20.27
	1.133	0.991
	11.403	0.716
	8.839	114.999
	35.864	1.948
	7.52	25.375
	8.705	14.889
	1.662	2.385
	1.333	43.222
	5.53	10.12
	29.43	25.439
	5.018	85.513
	4.917	15.36
	59.081	8.497
	3.582	9.923
	4.141	19.159
	10.725	0.333
	6.167	10.704
	3.982	22.604
	5.259	14.296
	26.932	18.696
	3.926	3.231
	3.709	15.985
	16.842	9.239
	4.965	6.601
	8.566	2.915
	6.179	1.05
	16.388	2.472
	8.655	10.71
	3.385	63.98
	14.082	14.797
	46.969	7.523
	7.5	31.646
	3.503	6.127
	2.983	5.618
	6.232	13.501
	1.199	35.461
	13.469	24.067
	2.272	74.711
	2.751	41.379
	16.505	36.81
	1.226	2.641
	15.964	1.844
	4.698	10.646
	4.633	16.275
	3.151	4.685
	56.15	0.717
	2.656	65.814
	4.335	5.081
	30.975	1.026
	4.072	26.486
	6.553	7.291
	7.076	16.4
	6.354	4.009
	22.784	30.926
	4.928	3.193
	7.024	38.647
	3.797	1.25
	26.602	21.323
	2.827	19.736
	0.412	8.638
	0.927	33.883
	16.014	0.16
	31	8.099
	2.045	1.815
	3.004	2.884
	0.545	11.237
	1.527	0.547
	16.829	40.185
	1.723	4.264
	3.378	14.505
	2.885	47.805
	6.036	66.004
	3.46	11.27
	3.776	8.135
	1.097	0.321
	0.167	4.387
	3.551	4
	26.827	48.024
	0.306	46.257
	0.878	8.565
	3.34	1.347
	5.792	3.209
	2.312	25.996
	0.244	4.435
	4.756	21.501
	4.152	7.671
	2.562	2.913
	8.822	34.399
	0.812	48.833
	1.862	29.424
	0.619	4.72
	4.485	3.336
	2.795	42.719
	15.162	3.66
	3.368	182.585
	10.289	25.669
	73.525	26.056
	0.526	4.464
	49.822	1.868
	1.775	0.946
	5.224	2.043
	3.626	25.888
	1.347	20.42
	0.735	6.872
	1.882	18.441
	1.322	1.931
	0.421	6.156
	5.83	4.88
	2.862	8.858
	1.262	43.763
	0.531	9.335
	32.252	0.99
	2.122	16.608
	8.28	43.198
	1.148	0.391
	40.781	3.251
	2.177	5.639
	1.548	3.716
	3.575	2.681
	1.271	20.482
	8.51	1.341
	7.165	21.535
	3.68	0.184
	4.643	5.732
	1.453	20.461
	32.923	7.588
	1.508	0.509
	1.127	30.675
	0.93
	0.161
	4.472
	0.788
	0.907
	1.696
	2.888
	5.693
	1.728
	1.656
	7.167
	0.017
	9.178
	4.209
	0
	5.444
	0.64
	13.244
	4.245
	6.39
	11.774
	3.883
	9.676
	0.36
	0.296
	7.876
	31.833
	6.782
	24.191
	12.194
	1.878
	0.683
	23.928
	1.23
	1.527
	21.175
	3.062
	13.672
	13.19
	12.207
	12.024
	19.651
	2.45
	8
	3.175
	5.576
	19.946
	27.643
	8.81
	4.689
	5.419
	8.452
	4.742
	7.138
	0.738
	9.667
	2.994
	9.237
	12.804
	17.076
	3.984
	0.345
	6.824
	6.456
	6.42
	3.968
	3.791
	3.222
	4.279
	0.273
	1.027
	10.059
	12.654
	0.057
	0.131
	0.75
	12.148
	4.513
	0.566
	13.327
	1.231
	4.211
	3.416
	12.495
	22.694
	2.87
	8.737
	1.645
	5.126
	3.115
	1.575
	6.723
	2.964
	1.49
	6.981
	5.948
	3.689
	1.01
	7.177
	2.122
	3.375
	4.742
	4.9
	1.835
	1.058
	3.817
	9.797
	2.635
	0.745
	0.828
	5.759
	0.054
	2.817
	17.553
	5.155
	11
	2.718
	3.131
	9.423
	0.429
	7.152
	3.597
	2.434
	1.891
	0.753
	1.909
	0.85
	4.735
	20.662
	5.754
	0.531
	4.158
	3.796
	4.647
	23.281
	32.804
	1.744
	3.864
	4.574
	1.366
	2.973
	2.256
	5.609
	0.987
	5.804
	12.143
	2.845
	12.388
	1.189
	1.537
	4.205
	1.953
	2.35
	8.269
	10.122
	3.628
	5.762
	14.694
	4.912
	1.912
	1.839
	9.571
	6.786
	2.581
	1.412
	5.659
	0.824
	1.535
	0.877
	5.731
	1.706
	0.714
	7.312
	2.105
	1.609
	0.837
	1.312
	20.359
	0.474
	0.887
	6.974
	2.891
	4.071
	0.833
	2.403
	2.986
	4.198
	0.586
	10.104
	2.18
	5.988
	6.855
	0.519
	3.9
	0.721
	0.51
	3.937
	0.596
	10.175
	0.677
	4.406
	0.699
	5.241
	1.315
	0.932
	3.933
	11.37
	0.519
	1.434
	0.438
	0.486
	1.046
	0.089
	0.8
	0.044
	4.026
	0.484
	1
	1.812
	0.286
	2.042
	1.796
	1.307
	0.447
	1.569
	0.378
	14.306
	0.663
	4.235
	5.34
	7.044
	2.294
	5.651
	3.389
	10.439
	1.914
	1.179
	13.552
	0.893
	6.3
	2.6
	0.444
	0.167
	8.443
	3.167
