# Supplementary material for: In vivo interaction screening reveals liver-derived constraints to metastasis
Source: Nature. 2024 Jul 24;632(8024):411–8. doi: 10.1038/s41586-024-07715-3 (PMC11306111; doi:10.1038/s41586-024-07715-3)
Supplement: Supplementary file 10 — Source Data Fig. 4 [file 41586_2024_7715_MOESM10_ESM.xlsx]

## Sheet: 4f
organoids	metastasis
63	5
58	15.5
57	14
	17

## Sheet: 4g
AKPSdCas12a	AKPS4KO
17	4
15	3
11	1

## Sheet: 4h
Epcam	AKPSdCas12a	AKPS4KO
	80.599	16.706
	51.971	23.424
	36.593	15.949
	26.467	10.907
	25.369	20.935
	29.227	22.677
	49.394
Klf4	AKPSdCas12a	AKPS4KO
	52.933	39.447
	59.326	15.295
	65.04	13.78
	48.408	14.944
	59.438	26.91

## Sheet: 4i
E-cadh	AKPSdCas12a	AKPS4KO
	59.577	11.146
	45.614	9.592
	45.088	9.191
	43.959	5.316
	60.668	6.907
	62.099	8.944
Zeb1	AKPSdCas12a	AKPS4KO
	20.759	84.888
	31.714	84.562
	30.735	67.731
	22.59	49.98
