# Supplementary material for: In vivo interaction screening reveals liver-derived constraints to metastasis
Source: Nature. 2024 Jul 24;632(8024):411–8. doi: 10.1038/s41586-024-07715-3 (PMC11306111; doi:10.1038/s41586-024-07715-3)
Supplement: Supplementary file 11 — Source Data Extended Data Fig. 1 [file 41586_2024_7715_MOESM11_ESM.xlsx]

## Sheet: 1a
sgNT	sgPlexinB2 OE
63.5943	98.3333
84.8485	98.2456
100	100
100	76.9022
97.2222	100
100	100
100	100
100

## Sheet: 1b
sgNT	sgGlul
0.291415	2.65964
0.540458	3.5179
1.00369	3.73117
	7.74953

## Sheet: 1c
uninjected	sgNT	sgPlxnb2 OE
5.92495	4.08565	9.41061
	6.42375	9.68332

## Sheet: 1d
% GFP+ cells
0.48
0.22
0.37
0.52
0.69

## Sheet: 1e
sgNT	sgPlxnb2 OE
2067.9	2490.74
1507.93	3206.31
1586.06	2521.83
	2420.67

## Sheet: 1f
sgNT	sgPlxnb2 KO
1558.48	593.487
1940.98	415.586
2276.94	536.942
	333.904

## Sheet: 1g
	GFP+	myc+	GFP+myc+
FOV1	7	1	0
FOV2	1	1	0
FOV3	4	1	0
FOV4	1	0	0
FOV5	2	3	0
FOV6	5	4	0
FOV7	4	1	0
FOV8	1	0	0
FOV9	1	0	0
FOV10	1	2	1
FOV11	0	1	0
FOV12	0	0	0
