# Supplementary material for: In vivo interaction screening reveals liver-derived constraints to metastasis
Source: Nature. 2024 Jul 24;632(8024):411–8. doi: 10.1038/s41586-024-07715-3 (PMC11306111; doi:10.1038/s41586-024-07715-3)
Supplement: Supplementary file 12 — Source Data Extended Data Fig. 5 [file 41586_2024_7715_MOESM12_ESM.xlsx]

## Sheet: 5c
sgNT	sgPlxnb2 OE
1	0
1	1
0	1
0	2
0	5
0	6
0	4

## Sheet: 5f
Plxnb2 WT	Plxnb2 flox/flox
0	2
14	2
2	1
7	1
9	0
3	0
7	0
10	0

## Sheet: 5j
peritumoral	distal
104.306	53.075
122.339	60.479
122.654	65.681
109.404	68.374
104.717	65.661
123.72	80.546

## Sheet: 5l
	Plxnb2 wt/wt			Plxnb2 flox/flox
	mouse1	mouse3	mouse4	mouse5	mouse6	mouse7	mouse8
day 1	60770	648800	1025000	57140	1336000	226400	438400
day 5 (AAV)	1285000	3368000	1371000	2218700	482200	506600	1674000
day 8	4854000	5313000	1760000	1058000	1330000	166400	100900
day 14	6989000	13330000	18500000	10960000	2828000	943000	7797000
