# Supplementary material for: In vivo interaction screening reveals liver-derived constraints to metastasis
Source: Nature. 2024 Jul 24;632(8024):411–8. doi: 10.1038/s41586-024-07715-3 (PMC11306111; doi:10.1038/s41586-024-07715-3)
Supplement: Supplementary file 13 — Source Data Extended Data Fig. 6 [file 41586_2024_7715_MOESM13_ESM.xlsx]

## Sheet: 6a
sgNT	sgPlxnb2 OE
116.9	37
76	54
84	55
74	52
68	37
72	76
70	48
78	66
71	51
48.3	40
48.3	43
80	32
75	34
	43
	47
	49
	22
	28
	18
	25

## Sheet: 6b
sgNT	sgPlxnb2 OE
3.045	6.681
3.612	7.243
4.183	6.486
5.525	8.055
2.609	9.572
2.214	8.3

## Sheet: 6c
	sgNT	sgPlxnb2 OE
aSMA	20.285	44
	13.951	12.263
	7.639	49.031
	5.339	42.308
	16.149	5.131
	10.774	4.99
	14.352	9.669
	30.899	17.936
		21.07
	sgNT	sgPlxnb2 OE
CD146	20.059	18.423
	22.78	18.127
	27.693	18.822
	22.022	22.903
