# Supplementary material for: In vivo interaction screening reveals liver-derived constraints to metastasis
Source: Nature. 2024 Jul 24;632(8024):411–8. doi: 10.1038/s41586-024-07715-3 (PMC11306111; doi:10.1038/s41586-024-07715-3)
Supplement: Supplementary file 14 — Source Data Extended Data Fig. 7 [file 41586_2024_7715_MOESM14_ESM.xlsx]

## Sheet: 7c
sgNT	sgPlxnb2 OE
26.4672	5.3053
5.43754	1.608
39.5441	5.66296
11.2646	0.574713

## Sheet: 7i
sgNT	sgPlxnb2 OE
11.755	1.51
2.311	0.8
5.626	2.159
5.14	3.377
3.663	0.389

## Sheet: 7k
sgNT	sgPlxnb2 OE
5.351	32.749
7.617	15.756
15.397	47.99
15.944	61.142
