# Supplementary material for: In vivo interaction screening reveals liver-derived constraints to metastasis
Source: Nature. 2024 Jul 24;632(8024):411–8. doi: 10.1038/s41586-024-07715-3 (PMC11306111; doi:10.1038/s41586-024-07715-3)
Supplement: Supplementary file 15 — Source Data Extended Data Fig. 9 [file 41586_2024_7715_MOESM15_ESM.xlsx]

## Sheet: 9b
rmPlexin B2	ctrl	NSC23766	NSC23766 + rmPlexin B2
37	8	2	2
14	1	1	1
12	2	3	1
