# Supplementary material for: In vivo interaction screening reveals liver-derived constraints to metastasis
Source: Nature. 2024 Jul 24;632(8024):411–8. doi: 10.1038/s41586-024-07715-3 (PMC11306111; doi:10.1038/s41586-024-07715-3)
Supplement: Supplementary file 16 — Source Data Extended Data Fig. 10 [file 41586_2024_7715_MOESM16_ESM.xlsx]

## Sheet: 10h
	no primary and no mets	primary and mets
AKPS enCas12a	0	8
AKPS 4KO	6	1
